# Supplementary material for: Human blood cell traits and sporadic lymphangioleiomyomatosis: results from mediation joint multi-omics and eQTL Mendelian randomization analysis
Source: Orphanet J Rare Dis. 2026 Jan 27;21:66. doi: 10.1186/s13023-026-04224-6 (PMC12918586; doi:10.1186/s13023-026-04224-6)
Supplement: Supplementary file 1 — Supplementary Material 1 [file 13023_2026_4224_MOESM1_ESM.xlsx]

## Sheet: Table S1
Table S1. Strength of the instrumental variables used as genetic predictors for human blood cell traits
Cell Type	HBC Traits	Full Name	nSNP	Explained R2	F statistic
Compound white cell	WBC#	White blood cell count	181	0.0759	78.203
	EO%	Eosinophil percentage of white cells	171	0.0801	87.637
	BASO%	Basophil percentage of white cells	65	0.0292	79.421
	NEUT%	Neutrophil percentage of white cells	139	0.0508	65.963
	MONO%	Monocyte percentage of white cells	198	0.1304	129.935
	LYMPH%	Lymphocyte percentage of white cells	140	0.0526	68.11
Myeloid white cell	EO#	Eosinophil count	179	0.0868	91.4
	EO%GRAN	Eosinophil percentage of granulocytes	159	0.0749	86.789
	(EO+BASO)#	Sum eosinophil basophil counts	175	0.0827	88.414
	BASO#	Basophil count	81	0.0323	70.84
	BASO%GRAN	Basophil percentage of granulocytes	60	0.0271	79.114
	(BASO+NEUT)#	Sum basophil neutrophil counts	153	0.0673	80.162
	GRAN#	Granulocyte count	155	0.0681	80
	GRAN%MYELOID	Granulocyte percentage of myeloid white cells	177	0.1088	116.769
	MYELOID#	Myeloid white cell count	157	0.0701	81.152
	MONO#	Monocyte count	201	0.136	133.524
	NEUT#	Neutrophil count	154	0.0673	79.881
	NEUT%GRAN	Neutrophil percentage of granulocytes	147	0.0683	85.091
	(NEUT+EO)#	Sum neutrophil eosinophil counts	151	0.067	80.93
Lymphoid white cell	LYMPH#	Lymphocyte count	171	0.0766	83.137
Mature red cell	RBC#	Red blood cell count	165	0.0965	99.729
	MCV	Mean corpuscular volume	236	0.1788	158.872
	HCT	Hematocrit	122	0.0533	79.92
	MCH	Mean corpuscular hemoglobin	219	0.1801	172.676
	MCHC	Mean corpuscular hemoglobin concentration	83	0.0534	117.486
	HGB	Hemoglobin concentration	126	0.0571	83.158
	RDW	Red cell distribution width	181	0.112	119.429
Immature red cell	RET#	Reticulocyte count	166	0.112	129.492
	RET%	Reticulocyte fraction of red cells	176	0.1184	130.171
	IRF	Immature fraction of reticulocytes	140	0.0853	113.581
	HLSR%	High light scatter reticulocyte percentage of red cells	187	0.1151	118.644
	HLSR#	High light scatter reticulocyte count	181	0.1116	118.411
Platelet	PCT	Plateletcrit	227	0.1216	100.068
	PLT#	Platelet count	232	0.1393	115.706
	MPV	Mean platelet volume	246	0.2404	211.212

## Sheet: Table S2
Table S2. Genetic instruments of the 35 human blood cell traits and their associations with sLAM
				For HBC traits			For sLAM
HBC Traits	SNP	A1	A2	Beta	SE	P	Beta	SE	P
WBC#	rs10075801	G	A	-0.0381681	0.00362588	6.51628e-26	0.0636632	0.0930533	0.493875
WBC#	rs10087240	T	C	0.0240168	0.00363796	4.06443e-11	-0.0116922	0.0912847	0.898081
WBC#	rs10104003	T	C	-0.024618	0.00447241	3.70399e-08	0.0374338	0.124763	0.764147
WBC#	rs10138752	T	C	-0.046414	0.00672271	5.05359e-12	0.159166	0.194932	0.414202
WBC#	rs10786327	T	C	0.0500024	0.00366565	2.28981e-42	-0.00879798	0.0963962	0.927279
WBC#	rs10995477	C	T	-0.034417	0.0035913	9.38426e-22	-0.0632331	0.0996798	0.525844
WBC#	rs11052877	G	A	0.0291211	0.0037213	5.05592e-15	0.0684416	0.101494	0.500093
WBC#	rs11250076	G	A	0.0265968	0.00363283	2.45697e-13	-0.242865	0.142463	0.0882409
WBC#	rs112613745	A	G	0.0277968	0.00458599	1.35101e-09	-0.152937	0.115535	0.185594
WBC#	rs1134924	T	C	-0.0228325	0.00360299	2.34099e-10	0.124766	0.0924869	0.177333
WBC#	rs115478735	T	A	-0.0429371	0.00463238	1.88105e-20	0.0294387	0.112042	0.792746
WBC#	rs11574938	C	G	0.0391175	0.0036387	5.90065e-27	-0.0411243	0.0963491	0.669507
WBC#	rs11678685	A	G	0.0310195	0.00385131	7.9965e-16	-0.0279861	0.101017	0.781747
WBC#	rs11723621	G	A	-0.026354	0.00393572	2.13993e-11	-0.0869472	0.104125	0.403701
WBC#	rs11725704	G	A	0.0660905	0.00370004	2.32595e-71	-0.0473456	0.0947725	0.617376
WBC#	rs11871517	A	G	0.0237861	0.00366592	8.67162e-11	-0.0163019	0.0991134	0.869356
WBC#	rs12239046	C	T	0.0319525	0.00370416	6.34746e-18	-0.0789115	0.096488	0.41345
WBC#	rs12344280	A	G	0.0307157	0.00427861	7.02749e-13	-0.125586	0.120364	0.296769
WBC#	rs12550612	A	G	-0.0318016	0.00471154	1.48115e-11	0.104837	0.126073	0.405658
WBC#	rs12600856	C	T	0.106106	0.0036597	8.03526e-185	-0.152769	0.0962511	0.112469
WBC#	rs1260326	C	T	-0.0341098	0.00364802	8.74581e-21	-0.0696595	0.0979477	0.476967
WBC#	rs12818741	G	A	0.0206512	0.00372915	3.06302e-08	-0.195136	0.101765	0.0551722
WBC#	rs12936529	T	C	-0.023799	0.00359406	3.54895e-11	-0.192143	0.0954586	0.0441306
WBC#	rs13011738	G	A	-0.0293426	0.0044473	4.17061e-11	-0.10392	0.108583	0.338542
WBC#	rs13121174	A	T	-0.0209805	0.00368648	1.26101e-08	-0.104038	0.0941804	0.269302
WBC#	rs13125760	T	C	-0.0234321	0.00366172	1.562e-10	-0.0517197	0.0929683	0.577995
WBC#	rs13132082	A	T	-0.0213378	0.00381104	2.15601e-08	0.110639	0.105892	0.296106
WBC#	rs13261848	T	G	-0.0289855	0.00372592	7.28618e-15	-0.0427072	0.0975528	0.661541
WBC#	rs13434265	T	C	-0.0303966	0.00365437	8.95571e-17	0.0626415	0.0955614	0.512139
WBC#	rs1611236	A	G	0.039665	0.00385004	6.86594e-25	0.181596	0.137998	0.188198
WBC#	rs16850073	T	C	0.0453424	0.00371873	3.38922e-34	0.0112539	0.0992981	0.909765
WBC#	rs16939607	A	G	-0.0324229	0.00508133	1.76202e-10	0.117519	0.131806	0.372604
WBC#	rs17011726	G	C	-0.0269236	0.00424069	2.169e-10	0.0329225	0.115612	0.775822
WBC#	rs17287162	G	A	0.026692	0.00368363	4.28943e-13	0.0714316	0.0969241	0.461132
WBC#	rs174549	A	G	-0.025255	0.00386605	6.46845e-11	0.0862439	0.103348	0.404001
WBC#	rs17817736	A	T	0.0212535	0.00369949	9.19306e-09	0.0143963	0.0978621	0.883047
WBC#	rs205441	T	G	0.0217218	0.00397953	4.80496e-08	0.036459	0.104065	0.726079
WBC#	rs2208568	C	T	-0.0673792	0.0058211	5.51823e-31	-0.0140741	0.148796	0.924644
WBC#	rs2238783	G	C	0.0243542	0.00375769	9.10123e-11	-0.246151	0.105665	0.0198303
WBC#	rs2251188	G	A	0.0205889	0.00364581	1.63001e-08	-0.0806343	0.0969346	0.405498
WBC#	rs2338224	G	A	-0.0373398	0.00549451	1.07696e-11	0.0484313	0.137504	0.724675
WBC#	rs247826	T	C	0.0450883	0.00435091	3.65595e-25	0.0149867	0.115973	0.897179
WBC#	rs2665405	A	G	0.0358136	0.00358537	1.70608e-23	-0.0863011	0.0932639	0.354788
WBC#	rs2692540	G	C	-0.0198196	0.00361418	4.16102e-08	-0.0426168	0.0960414	0.657235
WBC#	rs2762060	A	G	-0.0205308	0.0035987	1.163e-08	0.026763	0.0985283	0.785909
WBC#	rs2807740	T	C	0.0376227	0.00426213	1.073e-18	-0.140741	0.121102	0.245167
WBC#	rs2979489	A	G	0.0232271	0.00408693	1.322e-08	0.0771533	0.114658	0.501013
WBC#	rs309190	C	T	-0.0346071	0.00589978	4.469e-09	0.0457916	0.150645	0.76115
WBC#	rs3184504	C	T	-0.0630864	0.00357311	9.16854e-70	0.245336	0.0991444	0.013341
WBC#	rs3209441	A	G	0.0303782	0.00458569	3.48177e-11	0.298809	0.123464	0.015511
WBC#	rs34293785	C	T	-0.0458313	0.00373547	1.32495e-34	0.0795514	0.098108	0.417449
WBC#	rs3747869	C	A	0.0425483	0.00597331	1.05512e-12	-0.139837	0.14944	0.349407
WBC#	rs445	T	C	-0.103726	0.00606743	1.60509e-65	-0.245113	0.151744	0.106244
WBC#	rs4575469	A	G	0.0212578	0.00358916	3.16599e-09	0.178213	0.0962681	0.0641372
WBC#	rs4682863	G	A	-0.0279297	0.00365088	2.00817e-14	-0.228654	0.0970724	0.0184978
WBC#	rs4705059	T	C	-0.0242835	0.00380312	1.71199e-10	-0.00313765	0.0961029	0.973955
WBC#	rs4711750	A	T	0.0204937	0.0035709	9.51809e-09	-0.180249	0.0965793	0.0619955
WBC#	rs475616	G	A	0.0209201	0.00379247	3.46402e-08	-0.0738531	0.0938602	0.431375
WBC#	rs4760	G	A	-0.0798046	0.00492748	5.39759e-59	0.041649	0.127011	0.742973
WBC#	rs4807440	T	G	0.023745	0.00377654	3.22701e-10	-0.0559893	0.0958958	0.559317
WBC#	rs58106596	A	G	-0.025824	0.00433971	2.67098e-09	-0.114974	0.108493	0.289263
WBC#	rs59868192	A	T	-0.0491378	0.00570156	6.7936e-18	0.0853072	0.138579	0.538168
WBC#	rs60606273	T	A	0.0533194	0.00763792	2.93292e-12	-0.168252	0.182054	0.355389
WBC#	rs6102074	T	G	0.0247805	0.00371598	2.58226e-11	-0.0215975	0.0950846	0.820315
WBC#	rs6500550	T	C	-0.0240057	0.00392916	9.98711e-10	-0.13788	0.102667	0.179276
WBC#	rs6507692	G	C	-0.025747	0.00412812	4.46098e-10	0.0667229	0.107502	0.534818
WBC#	rs665723	T	C	0.0293121	0.00420649	3.20775e-12	-0.00149834	0.114041	0.989517
WBC#	rs6734238	G	A	0.0311585	0.00363916	1.10892e-17	0.209147	0.0963892	0.0300206
WBC#	rs6740847	G	A	0.0374791	0.00362215	4.30923e-25	-0.264021	0.0966548	0.00630304
WBC#	rs6782228	C	G	-0.0315181	0.00407274	1.00392e-14	-0.0831114	0.11449	0.467884
WBC#	rs6927569	C	T	0.029455	0.00359022	2.32113e-16	0.163197	0.0959224	0.0888771
WBC#	rs7036656	T	C	0.0280024	0.00401893	3.22329e-12	-0.163078	0.104436	0.118404
WBC#	rs713909	C	G	-0.0220845	0.00361811	1.035e-09	-0.0912608	0.0970332	0.346956
WBC#	rs71548708	T	C	-0.0226048	0.00362646	4.56699e-10	0.121984	0.093095	0.19009
WBC#	rs7189295	A	G	0.0208603	0.00365113	1.108e-08	0.0966659	0.0892334	0.278679
WBC#	rs7225843	C	T	-0.032046	0.00446626	7.22271e-13	0.129059	0.118111	0.274527
WBC#	rs72767881	T	C	-0.025127	0.00360699	3.25612e-12	0.02268	0.0951464	0.811595
WBC#	rs72780191	C	T	0.0477607	0.00531091	2.40713e-19	-0.138259	0.140997	0.326801
WBC#	rs749780	A	C	0.0303022	0.00406723	9.30894e-14	0.174114	0.107373	0.104894
WBC#	rs7513208	G	A	0.0256475	0.00437987	4.74898e-09	0.0849236	0.107766	0.430676
WBC#	rs7520047	C	A	-0.0240307	0.003708	9.12431e-11	-0.0768995	0.0937535	0.412085
WBC#	rs77535249	A	G	-0.0290062	0.00457834	2.36499e-10	-0.0231236	0.118387	0.84514
WBC#	rs7776054	G	A	-0.0469783	0.0040841	1.27791e-30	-0.0161563	0.103391	0.875825
WBC#	rs78663649	T	C	0.0647911	0.00573009	1.20893e-29	-0.0999671	0.164961	0.544511
WBC#	rs7934719	T	C	0.0233154	0.00365244	1.73101e-10	-0.0856095	0.0970126	0.37753
WBC#	rs7996207	A	G	0.0223092	0.0039052	1.11199e-08	-0.195289	0.103951	0.060292
WBC#	rs8179	C	T	-0.0341264	0.00442544	1.24394e-14	0.206185	0.118647	0.0822451
WBC#	rs891389	T	C	-0.0242481	0.00378936	1.56401e-10	-0.0110182	0.0939321	0.906623
WBC#	rs9287604	C	G	0.0291252	0.00409404	1.12694e-12	0.106007	0.108781	0.329812
WBC#	rs9348970	C	G	-0.0316503	0.00469375	1.55096e-11	-0.144515	0.120871	0.231845
WBC#	rs9411300	A	T	-0.0221357	0.00388279	1.191e-08	-0.0466271	0.0988929	0.63729
WBC#	rs944802	T	C	-0.0382039	0.00572457	2.49517e-11	-0.10208	0.145731	0.483633
WBC#	rs9863	C	T	-0.02281	0.00383593	2.74101e-09	0.17334	0.102803	0.0917677
WBC#	rs9885207	C	T	0.0206818	0.00365763	1.56401e-08	0.0246685	0.096193	0.797605
WBC#	rs9974665	G	C	-0.0211303	0.00366467	8.11895e-09	0.0136208	0.0931574	0.883753
EO%	rs10045577	T	C	-0.0502427	0.00517842	2.94713e-22	-0.0577229	0.131581	0.660888
EO%	rs1036207	G	A	0.0363748	0.00366111	2.9181e-23	0.038918	0.097598	0.690071
EO%	rs1059513	C	T	-0.0495015	0.00573635	6.16453e-18	0.0325205	0.152782	0.831439
EO%	rs10893844	C	G	0.0299771	0.00355796	3.59584e-17	-0.164344	0.0916444	0.072929
EO%	rs10904581	T	A	0.0358648	0.00416991	7.91225e-18	0.19223	0.115672	0.0965428
EO%	rs10982456	C	T	-0.0258826	0.00358163	4.95678e-13	0.0188979	0.0966748	0.845018
EO%	rs10995240	C	G	-0.040298	0.00367929	6.45357e-28	-0.0948157	0.0969523	0.328093
EO%	rs11637212	G	C	-0.0268471	0.00409891	5.76103e-11	0.069227	0.106569	0.515952
EO%	rs11697371	T	C	-0.0388937	0.00645484	1.68601e-09	-0.0426288	0.166981	0.798498
EO%	rs11787270	A	G	-0.0258556	0.0038258	1.39701e-11	0.0450475	0.0976039	0.644416
EO%	rs11918567	A	G	0.0322886	0.00546162	3.38197e-09	0.108596	0.126184	0.38945
EO%	rs12935657	A	G	-0.0504511	0.00414671	4.6849e-34	-0.206525	0.106369	0.0521867
EO%	rs13056815	A	G	-0.0296758	0.00357026	9.41456e-17	-0.144831	0.0996688	0.146189
EO%	rs13416555	G	C	-0.0336513	0.00392013	9.14534e-18	-0.110157	0.108291	0.309042
EO%	rs152197	T	C	0.052502	0.00470018	5.70427e-29	-0.00526811	0.125743	0.966582
EO%	rs1544301	A	G	-0.023735	0.00374329	2.28802e-10	0.0879033	0.0966277	0.362975
EO%	rs1586068	G	A	-0.0498041	0.00651846	2.16421e-14	0.0201999	0.16985	0.905332
EO%	rs1611236	A	G	0.0286486	0.00382762	7.16968e-14	0.181596	0.137998	0.188198
EO%	rs1754542	G	C	0.0321801	0.00390273	1.64399e-16	-0.109534	0.103839	0.291497
EO%	rs175705	G	C	0.0352942	0.00396787	5.84252e-19	0.061375	0.109559	0.575345
EO%	rs2078179	G	A	0.0673267	0.00433235	1.84714e-54	0.0973331	0.123909	0.432147
EO%	rs2182885	A	G	0.0311836	0.00364128	1.09094e-17	-0.0738016	0.099864	0.459894
EO%	rs2228467	C	T	0.055204	0.0074025	8.82064e-14	-0.0494001	0.178034	0.781415
EO%	rs2239633	A	G	0.0398281	0.00355511	3.93822e-29	0.209619	0.094352	0.0263057
EO%	rs2248116	A	C	0.0653606	0.00350521	1.34307e-77	0.0495303	0.0946012	0.600577
EO%	rs2302006	G	T	-0.0576768	0.00457067	1.66112e-36	0.169809	0.115076	0.140044
EO%	rs2381416	A	C	-0.092801	0.00403445	4.42588e-117	-0.0158635	0.104218	0.879017
EO%	rs2399441	C	T	-0.0226179	0.00373395	1.38401e-09	0.0280281	0.10043	0.780182
EO%	rs2579500	A	G	0.0475623	0.00364614	6.82182e-39	-0.243599	0.101344	0.0162312
EO%	rs2640562	T	C	0.0281629	0.00373646	4.79733e-14	0.0282462	0.0964114	0.769541
EO%	rs2834083	A	G	-0.0248943	0.00361885	6.0256e-12	-0.0936574	0.094488	0.321583
EO%	rs28475163	A	G	-0.0302567	0.00420599	6.30522e-13	-0.0497233	0.107724	0.644383
EO%	rs2975059	C	T	0.0489413	0.00381238	1.01088e-37	-0.0347835	0.133336	0.794193
EO%	rs3003334	A	G	0.0238412	0.00358561	2.94781e-11	0.0894891	0.0926772	0.334244
EO%	rs3006802	C	T	-0.0309317	0.00363106	1.61399e-17	-0.0120071	0.0908727	0.894881
EO%	rs301162	G	A	0.0301814	0.00502519	1.90099e-09	0.130796	0.125067	0.295649
EO%	rs35857956	T	C	0.0291674	0.00458106	1.92801e-10	0.0857055	0.123247	0.486807
EO%	rs35914442	G	A	-0.068935	0.00625165	2.84184e-28	0.0582365	0.155806	0.70857
EO%	rs3786586	G	A	0.0340601	0.00492952	4.86743e-12	-0.284626	0.139451	0.0412468
EO%	rs3788111	T	G	-0.0245836	0.00428506	9.63407e-09	-0.0127455	0.113154	0.910317
EO%	rs3911557	C	T	0.0239096	0.00412821	6.96498e-09	-0.0372676	0.113795	0.743291
EO%	rs395892	G	A	0.0580657	0.00378496	4.05882e-53	-0.164448	0.0984635	0.0948899
EO%	rs4594881	T	G	-0.0317396	0.00375812	3.02482e-17	0.0674248	0.105494	0.522734
EO%	rs467379	T	C	-0.0296684	0.00396047	6.82967e-14	0.0890646	0.0995262	0.370848
EO%	rs4722171	G	A	-0.0258385	0.00362624	1.03801e-12	-0.0535422	0.0946213	0.57149
EO%	rs4727027	A	G	0.0496423	0.00370659	6.64508e-41	-0.0354097	0.0991059	0.720873
EO%	rs4924544	T	G	0.0228545	0.00356903	1.51799e-10	0.166626	0.0934387	0.0745435
EO%	rs56117721	A	T	-0.109692	0.00690197	7.1105e-57	-0.303145	0.194951	0.119951
EO%	rs56330463	C	T	0.0482034	0.00364156	5.36414e-40	-0.00313765	0.0961029	0.973955
EO%	rs582297	G	C	0.0209424	0.0036031	6.16098e-09	-0.0101358	0.0947752	0.914833
EO%	rs61840192	A	G	-0.0419464	0.00363142	7.29962e-31	-0.0264059	0.0976017	0.78674
EO%	rs62408225	G	A	-0.0345291	0.00371935	1.63795e-20	0.0830731	0.0972493	0.392979
EO%	rs637571	C	T	-0.0305312	0.00362195	3.47136e-17	0.0965464	0.0981141	0.325105
EO%	rs653178	T	C	-0.0828377	0.00355311	3.19154e-120	0.214361	0.0993725	0.0309942
EO%	rs6563842	T	G	0.0310048	0.00391396	2.34477e-15	0.0854478	0.103865	0.410689
EO%	rs6568466	C	T	0.0358788	0.00364045	6.48336e-23	-0.279791	0.0947082	0.00313437
EO%	rs6601450	T	G	0.0213557	0.00359991	2.98696e-09	0.138153	0.14944	0.355243
EO%	rs6684992	T	A	0.0418825	0.00548929	2.35017e-14	-0.215533	0.138417	0.11944
EO%	rs6793295	C	T	0.0314423	0.00402772	5.88166e-15	0.00650919	0.108969	0.952367
EO%	rs7047907	A	G	-0.0278174	0.00407622	8.83487e-12	-0.0563987	0.105347	0.5924
EO%	rs7174445	G	C	0.0251489	0.00389947	1.12401e-10	-0.0327094	0.0984082	0.739598
EO%	rs73176685	G	C	0.0238931	0.00415653	9.01301e-09	-0.153236	0.115644	0.185149
EO%	rs7346	A	G	-0.0412167	0.00452965	9.09076e-20	-0.358698	0.126207	0.00448116
EO%	rs74035506	G	A	0.0333135	0.00458312	3.62911e-13	-0.143629	0.11627	0.216719
EO%	rs7555082	A	G	-0.0441311	0.00551543	1.22999e-15	0.0551207	0.145093	0.70402
EO%	rs7789337	C	G	0.0240384	0.00432518	2.732e-08	0.212258	0.111438	0.0568159
EO%	rs7840212	T	C	-0.0458804	0.00378383	7.74997e-34	0.0150249	0.0983761	0.878612
EO%	rs7936323	A	G	0.0480543	0.00356383	1.94581e-41	-0.14258	0.093919	0.128984
EO%	rs797680	T	G	-0.0243778	0.00366726	2.98332e-11	-0.137586	0.0983504	0.161833
EO%	rs8020739	T	G	0.0261194	0.0037366	2.746e-12	-0.140573	0.0973915	0.148913
EO%	rs8032939	C	T	0.0225909	0.00414263	4.94504e-08	0.101994	0.106225	0.336972
EO%	rs8033923	G	A	-0.0352916	0.00437311	7.02263e-16	0.0761518	0.116004	0.511528
EO%	rs8129030	A	T	0.0285489	0.0037115	1.4481e-14	0.050978	0.0966089	0.597726
EO%	rs840016	T	C	-0.0205637	0.00360755	1.19699e-08	-0.0905593	0.0986159	0.35846
EO%	rs9600235	T	C	-0.0289442	0.00496443	5.53197e-09	0.17066	0.133919	0.202538
EO%	rs9889262	A	T	0.0268218	0.00370804	4.70977e-13	-0.00411936	0.0971827	0.966189
EO%	rs9933329	C	T	-0.0267099	0.00384618	3.79839e-12	-0.00522734	0.098258	0.957572
EO%	rs9990220	T	G	-0.0295654	0.00359034	1.80011e-16	-0.00562176	0.0953095	0.952965
BASO%	rs10165200	A	G	-0.0238453	0.00358664	2.96415e-11	-0.0987378	0.101881	0.332471
BASO%	rs10765271	G	C	-0.0221996	0.00350426	2.37301e-10	-0.0464358	0.0947027	0.623899
BASO%	rs10893844	C	G	-0.0224127	0.00346814	1.03001e-10	-0.164344	0.0916444	0.072929
BASO%	rs10919615	T	C	-0.0230804	0.00403393	1.05499e-08	0.00125868	0.109649	0.990841
BASO%	rs11579220	T	G	-0.0277108	0.00349296	2.13304e-15	-0.19061	0.0976358	0.0509073
BASO%	rs1186222	T	C	-0.0251404	0.00353754	1.18796e-12	-0.119676	0.0913527	0.190182
BASO%	rs12075	A	G	0.0282695	0.00350594	7.42506e-16	-0.0375038	0.0965998	0.697839
BASO%	rs12447180	C	T	0.0276799	0.00371941	9.91517e-14	0.206107	0.103367	0.0461594
BASO%	rs12762973	G	C	0.0354991	0.00407206	2.83923e-18	0.19223	0.115672	0.0965428
BASO%	rs12770943	C	A	0.0200147	0.00356054	1.89601e-08	0.0120071	0.0908727	0.894881
BASO%	rs12915576	A	G	-0.0234439	0.00367653	1.81001e-10	0.105678	0.104184	0.310423
BASO%	rs13413446	C	T	-0.0301381	0.00438821	6.51328e-12	0.108508	0.119134	0.362397
BASO%	rs1537061	C	T	-0.0479343	0.00582324	1.84799e-16	-0.207411	0.150019	0.1668
BASO%	rs17027750	G	A	0.0527062	0.00475383	1.44911e-28	-0.129081	0.13158	0.326587
BASO%	rs2009069	T	C	0.0197813	0.00357805	3.22998e-08	0.174696	0.0977138	0.073804
BASO%	rs2074585	A	G	-0.0321217	0.00346493	1.85183e-20	-0.107847	0.0962853	0.262682
BASO%	rs2285627	C	T	-0.0212127	0.00370903	1.06999e-08	0.0719027	0.100808	0.475681
BASO%	rs2702912	G	C	-0.0431534	0.00511631	3.32736e-17	-0.189021	0.126793	0.136019
BASO%	rs2978891	A	T	0.0209581	0.00349319	1.97702e-09	0.100377	0.0937037	0.28407
BASO%	rs34502618	G	A	0.0307415	0.00468013	5.08159e-11	-0.26728	0.127919	0.0366674
BASO%	rs34602121	A	G	0.0193195	0.00348265	2.90001e-08	0.215318	0.0967069	0.0259806
BASO%	rs357618	G	A	-0.020808	0.00356133	5.13405e-09	-0.111563	0.0984859	0.257305
BASO%	rs4239538	A	G	-0.0225924	0.00375144	1.71902e-09	0.069985	0.101199	0.489215
BASO%	rs4982731	T	C	0.0535311	0.00397513	2.46207e-41	0.101565	0.104222	0.329803
BASO%	rs6701752	A	G	0.108039	0.00562438	3.111e-82	-0.0140741	0.148796	0.924644
BASO%	rs724744	G	T	0.0275897	0.00349428	2.88802e-15	0.0922999	0.0969564	0.341111
BASO%	rs911529	G	A	-0.0313291	0.00407841	1.57e-14	0.00188752	0.111348	0.986475
BASO%	rs9320282	G	A	0.0242369	0.00347543	3.08532e-12	0.170977	0.0958748	0.0745315
NEUT%	rs10152831	T	C	-0.0285584	0.00441227	9.64051e-11	-0.184253	0.116129	0.112598
NEUT%	rs10173538	T	C	0.0235379	0.00368884	1.761e-10	0.0858948	0.099961	0.390184
NEUT%	rs10243593	A	G	0.0202342	0.00359453	1.81101e-08	0.188267	0.0973043	0.0530115
NEUT%	rs1028397	A	G	0.0350166	0.00382735	5.74249e-20	-0.0653812	0.0980577	0.504924
NEUT%	rs1035142	G	T	-0.0253818	0.00370432	7.2845e-12	-0.0478195	0.105284	0.649687
NEUT%	rs11150589	C	T	-0.0245249	0.00361765	1.20809e-11	-0.0382852	0.09568	0.689055
NEUT%	rs11695997	A	G	0.0448732	0.0071988	4.563e-10	-0.0844828	0.178873	0.636709
NEUT%	rs11725704	G	A	0.0537751	0.00368159	2.55329e-48	-0.0473456	0.0947725	0.617376
NEUT%	rs11741826	C	G	-0.0219945	0.00360408	1.04299e-09	0.02268	0.0951464	0.811595
NEUT%	rs11769630	A	T	0.0532621	0.00691136	1.2939e-14	-0.219809	0.178384	0.217865
NEUT%	rs11800059	T	C	0.0315578	0.00356875	9.33469e-19	-0.0194287	0.0910099	0.830954
NEUT%	rs11943799	T	G	-0.0425454	0.00382374	9.30894e-29	-0.0320467	0.10393	0.757816
NEUT%	rs12239046	C	T	0.0220212	0.00368762	2.34801e-09	-0.0789115	0.096488	0.41345
NEUT%	rs12440045	C	A	-0.0262759	0.00362759	4.37724e-13	0.257068	0.0920722	0.00523781
NEUT%	rs12462380	G	A	0.0282644	0.00364371	8.69161e-15	0.0942379	0.0933503	0.312731
NEUT%	rs1250569	C	T	-0.0219028	0.00362398	1.50501e-09	-0.00286687	0.0973908	0.976516
NEUT%	rs12602172	A	G	0.0892211	0.00364328	1.91867e-132	-0.143348	0.0957719	0.134456
NEUT%	rs12666339	G	A	-0.0203404	0.00371805	4.48198e-08	-0.0354097	0.0991059	0.720873
NEUT%	rs12908814	G	C	0.0233646	0.00368757	2.357e-10	-0.171446	0.0993351	0.0843587
NEUT%	rs1611236	A	G	-0.0221119	0.00383411	8.06102e-09	0.181596	0.137998	0.188198
NEUT%	rs16850073	T	C	0.0435823	0.00370114	5.22757e-32	0.0112539	0.0992981	0.909765
NEUT%	rs16978075	C	T	0.0375036	0.00574662	6.74528e-11	-0.192229	0.151991	0.205966
NEUT%	rs1864585	G	A	-0.027917	0.00408505	8.26038e-12	0.316193	0.117082	0.0069215
NEUT%	rs2065500	G	A	0.0313023	0.00486921	1.28801e-10	-0.0952393	0.130898	0.466868
NEUT%	rs2157691	C	G	-0.0265238	0.00402519	4.41367e-11	-0.130685	0.107518	0.224189
NEUT%	rs2403103	A	G	-0.0233567	0.00425535	4.04697e-08	0.229338	0.110674	0.0382481
NEUT%	rs2767481	C	T	0.028758	0.00399164	5.82371e-13	0.0610728	0.109098	0.575616
NEUT%	rs2979472	C	G	0.0240692	0.00421873	1.16099e-08	0.0668102	0.116101	0.564988
NEUT%	rs2980869	T	C	0.0248813	0.00357479	3.39703e-12	-0.111468	0.0978132	0.254453
NEUT%	rs3008870	T	C	0.0257423	0.00400041	1.23501e-10	-0.0456387	0.106821	0.6692
NEUT%	rs34179018	A	C	-0.0198851	0.00362945	4.28203e-08	-0.0353389	0.0934582	0.705338
NEUT%	rs34731408	T	C	0.043488	0.00704723	6.78907e-10	0.0473695	0.187384	0.800427
NEUT%	rs35669853	A	G	-0.0259109	0.0045258	1.033e-08	-0.127305	0.123537	0.302774
NEUT%	rs385893	C	T	0.0243901	0.00357017	8.3946e-12	-0.137358	0.0980485	0.161238
NEUT%	rs4347404	A	G	-0.0226253	0.00409623	3.32399e-08	-0.091781	0.113352	0.418113
NEUT%	rs445	T	C	-0.0423901	0.00604193	2.28297e-12	-0.245113	0.151744	0.106244
NEUT%	rs456205	A	G	0.0258164	0.00406194	2.07501e-10	0.0890646	0.0995262	0.370848
NEUT%	rs4737009	A	G	-0.026732	0.00419217	1.81001e-10	-0.0716262	0.108263	0.508232
NEUT%	rs4760	G	A	-0.0591609	0.0049021	1.54989e-33	0.041649	0.127011	0.742973
NEUT%	rs4761234	C	T	0.0243062	0.00357867	1.10611e-11	0.0734722	0.0980549	0.453679
NEUT%	rs4885150	C	T	0.0232058	0.00404423	9.5801e-09	-0.221418	0.105506	0.0358492
NEUT%	rs4924590	A	T	0.0231034	0.00415622	2.717e-08	-0.0476535	0.111189	0.668227
NEUT%	rs5026470	G	A	-0.0276327	0.00363107	2.74031e-14	0.0215941	0.0926379	0.815682
NEUT%	rs56330463	C	T	-0.0394236	0.00364706	3.09599e-27	-0.00313765	0.0961029	0.973955
NEUT%	rs5763821	C	A	-0.0221308	0.00359454	7.42301e-10	0.0323267	0.0966161	0.737935
NEUT%	rs59395276	C	T	0.0256747	0.00383431	2.14092e-11	-0.154848	0.0986824	0.116612
NEUT%	rs5998509	T	C	0.0283897	0.00456403	4.96204e-10	-0.161964	0.12151	0.182555
NEUT%	rs62141110	T	C	-0.02701	0.00487211	2.95999e-08	0.154692	0.129064	0.230693
NEUT%	rs62355272	A	C	-0.0366888	0.00408031	2.43501e-19	0.157788	0.110147	0.151996
NEUT%	rs62454712	C	T	-0.0432763	0.00419912	6.61759e-25	-0.0452121	0.12017	0.706744
NEUT%	rs6421984	C	T	0.0370516	0.00356836	2.95121e-25	-0.0493344	0.0919854	0.591732
NEUT%	rs6426558	T	G	-0.0270498	0.00356279	3.14268e-14	-0.105112	0.0977947	0.282454
NEUT%	rs653178	T	C	0.0502985	0.00355886	2.3681e-45	0.214361	0.0993725	0.0309942
NEUT%	rs6589939	G	A	-0.0323586	0.0036774	1.37689e-18	0.138878	0.100408	0.166624
NEUT%	rs6668252	G	A	-0.0273891	0.00363319	4.75116e-14	-0.240497	0.0961292	0.0123561
NEUT%	rs6764769	G	A	-0.0199211	0.00358714	2.80001e-08	0.00814865	0.0997998	0.934925
NEUT%	rs694180	G	A	0.0207291	0.00375213	3.30202e-08	-0.050862	0.0907667	0.575233
NEUT%	rs7088799	G	T	-0.0238843	0.0036203	4.18601e-11	-0.0600969	0.0991956	0.544619
NEUT%	rs71444571	A	G	-0.0259775	0.00444912	5.25799e-09	-0.0371195	0.115141	0.747162
NEUT%	rs7168592	T	C	0.0426878	0.00577642	1.46791e-13	-0.13163	0.160472	0.412063
NEUT%	rs7210990	A	C	-0.0420991	0.00357531	5.25654e-32	-0.182509	0.0959065	0.0570414
NEUT%	rs7537229	A	G	0.0593068	0.0058384	3.0507e-24	-0.0304723	0.155954	0.845085
NEUT%	rs7655441	T	C	0.0275135	0.00401695	7.41822e-12	0.111621	0.108146	0.302009
NEUT%	rs7661349	C	T	-0.0338932	0.00368329	3.51803e-20	-0.00918146	0.0953303	0.923273
NEUT%	rs79461387	T	G	-0.0240943	0.00407149	3.26197e-09	0.00791874	0.108691	0.941921
NEUT%	rs8048151	T	C	-0.023127	0.00405159	1.14201e-08	-0.170763	0.100089	0.0879873
NEUT%	rs8179	C	T	-0.0250165	0.0044044	1.348e-08	0.206185	0.118647	0.0822451
NEUT%	rs875622	G	A	0.056111	0.00426795	1.76889e-39	0.138658	0.117377	0.237481
NEUT%	rs915125	T	C	-0.023704	0.00399086	2.85799e-09	0.049937	0.105417	0.635707
NEUT%	rs928722	T	C	0.0237012	0.00428694	3.22597e-08	-0.192877	0.122243	0.114608
NEUT%	rs933822	G	A	-0.0228869	0.00391794	5.17095e-09	-0.143813	0.105665	0.173506
NEUT%	rs9362417	G	A	-0.0306934	0.00355548	5.99239e-18	0.116385	0.094056	0.215937
NEUT%	rs939960	A	G	-0.0270296	0.00423469	1.738e-10	-0.225244	0.11933	0.059084
NEUT%	rs9487023	G	A	0.0265813	0.0035879	1.27703e-13	0.190241	0.0949746	0.045169
NEUT%	rs9549201	C	T	0.0225885	0.00371854	1.243e-09	-0.180065	0.0961864	0.0612012
MONO%	rs10086568	A	G	0.0405551	0.00386516	9.35621e-26	-0.0835186	0.0982499	0.39529
MONO%	rs10197805	C	T	-0.040378	0.00494094	3.0297e-16	-0.0781534	0.132972	0.556704
MONO%	rs10739695	G	A	-0.0233909	0.00359472	7.66655e-11	0.106047	0.0940502	0.259508
MONO%	rs1077667	T	C	-0.0287329	0.00437606	5.1713e-11	0.0405586	0.114048	0.722119
MONO%	rs10849448	G	A	-0.0615178	0.00431428	3.93459e-46	-0.060808	0.10608	0.566492
MONO%	rs10885396	T	C	-0.0230341	0.00359202	1.431e-10	0.113009	0.094139	0.229965
MONO%	rs11052877	G	A	-0.0262268	0.00369976	1.35301e-12	0.0684416	0.101494	0.500093
MONO%	rs1105527	T	C	-0.0236899	0.00360987	5.29054e-11	0.000767668	0.0939713	0.993482
MONO%	rs11057841	T	C	0.0297752	0.005238	1.31199e-08	-0.00650585	0.125984	0.958815
MONO%	rs112926042	T	C	-0.0235001	0.00386488	1.199e-09	-0.251389	0.111457	0.0241029
MONO%	rs11589222	T	C	0.033147	0.00418987	2.54918e-15	0.0823611	0.110364	0.455505
MONO%	rs11725704	G	A	-0.0377475	0.0036782	1.03992e-24	-0.0473456	0.0947725	0.617376
MONO%	rs11864884	T	C	-0.0591285	0.00399499	1.45111e-49	0.025828	0.0978213	0.791755
MONO%	rs12416595	G	C	0.0241113	0.00427022	1.639e-08	0.20723	0.114115	0.0693745
MONO%	rs12533346	G	A	-0.0375645	0.00493249	2.6218e-14	-0.141072	0.12111	0.24409
MONO%	rs1260326	C	T	0.0441949	0.00362446	3.36589e-34	-0.0696595	0.0979477	0.476967
MONO%	rs138918	A	G	0.0259124	0.00364324	1.13999e-12	-0.197009	0.103557	0.057115
MONO%	rs1493209	A	G	-0.0317189	0.00364144	3.02413e-18	-0.0440794	0.0967237	0.648588
MONO%	rs1533378	T	C	0.0352906	0.005509	1.494e-10	-0.15131	0.135746	0.264998
MONO%	rs1555133	A	G	-0.0365692	0.003905	7.62606e-21	0.0710326	0.101147	0.482511
MONO%	rs1578862	C	T	0.02537	0.00367273	4.9272e-12	-0.151615	0.0949128	0.110174
MONO%	rs1663626	A	C	0.0215788	0.00365466	3.53802e-09	-0.0680845	0.0988343	0.490901
MONO%	rs16850073	T	C	-0.0267562	0.00369839	4.67089e-13	0.0112539	0.0992981	0.909765
MONO%	rs17196752	T	C	-0.0736627	0.00457241	2.16123e-58	-0.15133	0.117324	0.197103
MONO%	rs174544	A	C	0.0303758	0.00384981	3.01717e-15	0.0836279	0.104301	0.422672
MONO%	rs17613339	T	C	0.0337812	0.00535232	2.76299e-10	0.131636	0.135898	0.332725
MONO%	rs1800973	A	C	0.105686	0.00740859	3.60081e-46	-0.140011	0.19995	0.483782
MONO%	rs1818690	G	C	-0.0487226	0.00403418	1.38995e-33	-0.151296	0.113345	0.181934
MONO%	rs192009275	T	C	-0.0261976	0.00425827	7.64293e-10	-0.113759	0.101131	0.260646
MONO%	rs2010054	G	A	0.0851389	0.00360848	4.42588e-123	0.0468871	0.0986415	0.634553
MONO%	rs2014604	C	T	0.0236292	0.003567	3.48739e-11	-0.176414	0.0948803	0.0629796
MONO%	rs2041791	C	T	-0.0251372	0.00390792	1.256e-10	0.00292963	0.100221	0.97668
MONO%	rs2065504	T	G	0.0211535	0.00355901	2.78798e-09	-0.0270101	0.0969186	0.780484
MONO%	rs2082382	A	G	0.031357	0.0036159	4.24717e-18	-0.00313765	0.0961029	0.973955
MONO%	rs2221651	A	G	-0.0293698	0.00485589	1.464e-09	-0.0191468	0.126752	0.879931
MONO%	rs2228467	C	T	0.155262	0.00740147	1.05999e-97	-0.0494001	0.178034	0.781415
MONO%	rs2275984	C	T	-0.0293058	0.00385661	2.98813e-14	0.118706	0.0999244	0.234849
MONO%	rs246395	C	T	-0.0545899	0.00381309	1.72703e-46	0.108635	0.0985221	0.270182
MONO%	rs2734442	A	G	-0.0447412	0.00540368	1.23396e-16	-0.0317957	0.137717	0.81741
MONO%	rs2738752	G	A	-0.0267949	0.00380278	1.83992e-12	0.00215324	0.0994298	0.982722
MONO%	rs28574727	T	C	-0.0367303	0.00458924	1.20893e-15	0.238903	0.121757	0.0497474
MONO%	rs2868729	G	A	-0.0232304	0.00373949	5.22504e-10	-0.00782397	0.0990571	0.937045
MONO%	rs2951865	C	A	-0.0281416	0.0035899	4.53837e-15	0.0982899	0.0963619	0.307724
MONO%	rs34293785	C	T	0.0234506	0.00371102	2.629e-10	0.0795514	0.098108	0.417449
MONO%	rs35979828	T	C	-0.0499144	0.0069707	8.03341e-13	-0.125537	0.170707	0.462098
MONO%	rs36082322	C	T	-0.0412231	0.00576386	8.55264e-13	-0.108864	0.157405	0.489176
MONO%	rs3796051	T	G	-0.0222091	0.00362201	8.69301e-10	0.0348223	0.0982283	0.722961
MONO%	rs4133213	A	C	0.0212274	0.00368158	8.12606e-09	-0.00467365	0.0952954	0.960884
MONO%	rs4142441	G	A	0.0453345	0.00504414	2.52813e-19	-0.0122751	0.132873	0.926394
MONO%	rs42044	G	T	-0.0438183	0.00399852	6.04088e-28	-0.103637	0.103367	0.316049
MONO%	rs4575098	A	G	0.0274843	0.0041993	5.94977e-11	-0.124312	0.11117	0.263475
MONO%	rs4626924	T	C	-0.0323774	0.00363264	4.9705e-19	0.0437733	0.093527	0.639764
MONO%	rs4664293	C	T	-0.036859	0.00367833	1.23794e-23	0.0506754	0.102448	0.620852
MONO%	rs4714554	G	A	-0.0391255	0.00370219	4.18408e-26	-0.0819297	0.0942707	0.384798
MONO%	rs4741775	G	A	0.0220855	0.00392333	1.81001e-08	-0.0805475	0.105606	0.445632
MONO%	rs4760	G	A	0.0525952	0.00489512	6.29651e-27	0.041649	0.127011	0.742973
MONO%	rs4964677	C	T	0.029581	0.00365838	6.17447e-16	0.00750956	0.0932753	0.935832
MONO%	rs4970966	T	G	-0.067731	0.00428919	3.58179e-56	0.0867579	0.112138	0.439127
MONO%	rs509227	C	A	-0.0220654	0.00356722	6.187e-10	-0.0649265	0.0940989	0.490205
MONO%	rs55793580	T	C	0.0420529	0.00492105	1.27997e-17	0.126368	0.122412	0.301926
MONO%	rs60021736	G	C	0.0253041	0.00455191	2.713e-08	-0.218927	0.121056	0.0705326
MONO%	rs61863818	T	C	0.0333238	0.0040955	4.06163e-16	0.0381473	0.106297	0.719689
MONO%	rs62343136	C	T	-0.0223986	0.00368645	1.23299e-09	-0.161344	0.0977742	0.0989077
MONO%	rs62408211	T	A	0.0254836	0.00370072	5.73456e-12	0.0830731	0.0972493	0.392979
MONO%	rs6469606	T	C	-0.0377664	0.00361438	1.48184e-25	-0.0814952	0.0945548	0.388751
MONO%	rs6658646	T	C	-0.0331374	0.00484501	7.94877e-12	-0.0183828	0.121321	0.879564
MONO%	rs67760360	A	G	-0.0847695	0.0040599	8.1903e-97	-0.0139476	0.111927	0.90083
MONO%	rs7029413	A	G	-0.0214265	0.00380227	1.749e-08	0.00834647	0.0975958	0.931847
MONO%	rs7143518	T	C	-0.0367541	0.00565897	8.31189e-11	-0.222217	0.173682	0.20074
MONO%	rs7208815	T	C	-0.0694178	0.0036409	4.82948e-81	-0.143348	0.0957719	0.134456
MONO%	rs7212590	T	C	-0.0585395	0.00655894	4.45143e-19	0.193573	0.163504	0.23645
MONO%	rs72767881	T	C	0.021045	0.00358505	4.35201e-09	0.02268	0.0951464	0.811595
MONO%	rs77669868	G	A	-0.0296466	0.00483263	8.53395e-10	0.14709	0.11867	0.215167
MONO%	rs7785014	C	T	-0.025365	0.00382014	3.14123e-11	-0.131638	0.0995029	0.185849
MONO%	rs8001977	A	G	0.0202645	0.00360031	1.81702e-08	0.00635767	0.0979351	0.94824
MONO%	rs8020912	T	C	0.0512711	0.00403738	5.98274e-37	0.00435675	0.106168	0.967267
MONO%	rs8098694	A	G	-0.0202971	0.0037035	4.24102e-08	-0.109416	0.0920888	0.234772
MONO%	rs8176759	A	G	-0.0499002	0.00726804	6.61759e-12	-0.189009	0.179074	0.291206
MONO%	rs8181612	A	T	0.0225451	0.0039409	1.06001e-08	-0.0146653	0.105295	0.88923
MONO%	rs823143	C	A	0.0222925	0.00357237	4.36797e-10	-0.0561641	0.0984713	0.568434
MONO%	rs828999	A	G	-0.0207681	0.00357577	6.32193e-09	0.0479092	0.0947248	0.613016
MONO%	rs915125	T	C	0.0405607	0.00398465	2.45527e-24	0.049937	0.105417	0.635707
MONO%	rs9264413	T	C	-0.0600596	0.00453071	4.15815e-40	-0.00515494	0.143193	0.971282
MONO%	rs932905	A	G	0.0252966	0.00396283	1.73101e-10	0.0892264	0.109766	0.416286
MONO%	rs9348970	C	G	0.0350081	0.00466483	6.15744e-14	-0.144515	0.120871	0.231845
MONO%	rs9906695	T	C	-0.0286521	0.00431397	3.10099e-11	-0.0799137	0.118636	0.500562
MONO%	rs9920	C	T	-0.0325663	0.00582926	2.31398e-08	0.240318	0.153549	0.117562
LYMPH%	rs10036789	G	C	0.0248646	0.00362339	6.77798e-12	-0.0155773	0.0925861	0.866389
LYMPH%	rs10210955	C	G	0.0286985	0.00355199	6.4998e-16	0.142664	0.0959435	0.137027
LYMPH%	rs10243593	A	G	-0.0201146	0.00358883	2.08502e-08	0.188267	0.0973043	0.0530115
LYMPH%	rs1028397	A	G	-0.0393923	0.00382119	6.42244e-25	-0.0653812	0.0980577	0.504924
LYMPH%	rs1035142	G	T	0.0264457	0.00369748	8.52904e-13	-0.0478195	0.105284	0.649687
LYMPH%	rs1040553	T	G	0.0232769	0.00359923	9.98389e-11	-0.06322	0.0953704	0.507402
LYMPH%	rs10875332	G	A	0.0273716	0.00366277	7.84332e-14	-0.240711	0.0957638	0.0119509
LYMPH%	rs10927064	A	G	0.0320209	0.00577679	2.97303e-08	-0.0140741	0.148796	0.924644
LYMPH%	rs11168070	C	G	0.0259121	0.00357698	4.35311e-13	0.00144369	0.0979162	0.988236
LYMPH%	rs115478735	T	A	0.0255226	0.00460243	2.93197e-08	0.0294387	0.112042	0.792746
LYMPH%	rs11695997	A	G	-0.0683499	0.00718797	1.92619e-21	-0.0844828	0.178873	0.636709
LYMPH%	rs11715464	G	A	-0.0216803	0.00367152	3.52704e-09	0.0056551	0.0954477	0.952754
LYMPH%	rs11725704	G	A	-0.046161	0.00367577	3.58509e-36	-0.0473456	0.0947725	0.617376
LYMPH%	rs12068264	T	C	0.0204232	0.00371484	3.84698e-08	0.025378	0.0946068	0.78851
LYMPH%	rs12134279	T	C	-0.0267305	0.00437553	1.00201e-09	0.0202193	0.118184	0.864159
LYMPH%	rs1250569	C	T	0.024475	0.00361777	1.33107e-11	-0.00286687	0.0973908	0.976516
LYMPH%	rs12716977	C	T	0.0306537	0.00361303	2.1722e-17	-0.0411243	0.0963491	0.669507
LYMPH%	rs12908814	G	C	-0.0209415	0.00368145	1.28201e-08	-0.171446	0.0993351	0.0843587
LYMPH%	rs13339832	A	G	0.0249028	0.00359018	4.02346e-12	0.077123	0.0961851	0.422658
LYMPH%	rs1562990	A	C	-0.0216054	0.00361443	2.26501e-09	0.0364915	0.0949556	0.700756
LYMPH%	rs16850073	T	C	-0.0373304	0.0036952	5.39014e-24	0.0112539	0.0992981	0.909765
LYMPH%	rs16978075	C	T	-0.0405493	0.00573792	1.58416e-12	-0.192229	0.151991	0.205966
LYMPH%	rs17739167	G	A	-0.0266277	0.00397603	2.12618e-11	-0.0929854	0.10658	0.382967
LYMPH%	rs2065500	G	A	-0.027753	0.00486122	1.136e-08	-0.0952393	0.130898	0.466868
LYMPH%	rs2234052	G	A	0.0254856	0.0042726	2.44799e-09	-0.149878	0.119209	0.208654
LYMPH%	rs2297412	G	A	0.0238696	0.00359905	3.30674e-11	-0.123604	0.0977006	0.205823
LYMPH%	rs2403103	A	G	0.030582	0.00424788	6.05062e-13	0.229338	0.110674	0.0382481
LYMPH%	rs2486635	A	G	-0.0266582	0.00422878	2.90102e-10	-0.140741	0.121102	0.245167
LYMPH%	rs2504235	G	A	-0.0259638	0.00371182	2.65522e-12	-0.0345572	0.0937614	0.712453
LYMPH%	rs2548992	G	A	0.0260736	0.00400579	7.56659e-11	0.15371	0.108677	0.157254
LYMPH%	rs2767481	C	T	-0.0235991	0.00398505	3.182e-09	0.0610728	0.109098	0.575616
LYMPH%	rs2871960	C	A	0.0217165	0.00358113	1.32599e-09	0.00726627	0.0993046	0.94167
LYMPH%	rs2979472	C	G	-0.0280328	0.00421159	2.8119e-11	0.0668102	0.116101	0.564988
LYMPH%	rs3008870	T	C	-0.0291785	0.00399422	2.76885e-13	-0.0456387	0.106821	0.6692
LYMPH%	rs316617	C	T	0.027528	0.00374286	1.91205e-13	0.246812	0.0961407	0.0102525
LYMPH%	rs326224	C	T	0.0296417	0.00499037	2.85397e-09	-0.00645165	0.131368	0.960831
LYMPH%	rs34645479	T	G	-0.0372255	0.00618159	1.72302e-09	-0.209552	0.180077	0.244554
LYMPH%	rs3735080	T	C	0.0262219	0.00422072	5.21003e-10	-0.210759	0.120213	0.0795646
LYMPH%	rs3913893	G	C	0.0220047	0.00379811	6.89001e-09	0.0526574	0.103067	0.609418
LYMPH%	rs397379	C	G	-0.0212041	0.00362101	4.74504e-09	0.0286396	0.110168	0.794892
LYMPH%	rs445	T	C	0.0653351	0.0060325	2.46774e-27	-0.245113	0.151744	0.106244
LYMPH%	rs4696314	C	T	0.0201921	0.00361324	2.29198e-08	0.00368149	0.093862	0.968713
LYMPH%	rs4737009	A	G	0.0268121	0.00418512	1.48898e-10	-0.0716262	0.108263	0.508232
LYMPH%	rs4760	G	A	0.0480769	0.00489395	8.89816e-23	0.041649	0.127011	0.742973
LYMPH%	rs4761234	C	T	-0.0199052	0.00357257	2.52302e-08	0.0734722	0.0980549	0.453679
LYMPH%	rs4789294	G	A	0.0285851	0.00432753	3.96461e-11	-0.138044	0.11171	0.216556
LYMPH%	rs4809329	T	C	-0.0231916	0.00377106	7.753e-10	0.0723191	0.109859	0.510353
LYMPH%	rs4821124	C	T	-0.034416	0.00453831	3.36512e-14	-0.165998	0.121777	0.172841
LYMPH%	rs4885150	C	T	-0.0329141	0.00403724	3.56123e-16	-0.221418	0.105506	0.0358492
LYMPH%	rs551827	G	A	0.02289	0.00358844	1.78402e-10	0.0557548	0.0940289	0.553213
LYMPH%	rs55681655	C	A	0.0265086	0.00455036	5.69102e-09	-0.154596	0.123514	0.210698
LYMPH%	rs5763821	C	A	0.0265423	0.00358845	1.39701e-13	0.0323267	0.0966161	0.737935
LYMPH%	rs59395276	C	T	-0.0326295	0.00382737	1.52405e-17	-0.154848	0.0986824	0.116612
LYMPH%	rs61409971	A	G	-0.0246439	0.00382838	1.217e-10	0.0991793	0.0975746	0.309418
LYMPH%	rs62355272	A	C	0.045741	0.00407278	2.87475e-29	0.157788	0.110147	0.151996
LYMPH%	rs6589939	G	A	0.0317113	0.00367175	5.79295e-18	0.138878	0.100408	0.166624
LYMPH%	rs6782228	C	G	0.0402116	0.00404577	2.8119e-23	-0.0831114	0.11449	0.467884
LYMPH%	rs6920220	A	G	-0.0243504	0.00427483	1.22501e-08	-0.192877	0.122243	0.114608
LYMPH%	rs6962012	G	T	0.0316347	0.00429716	1.8151e-13	-0.0452121	0.12017	0.706744
LYMPH%	rs7137828	T	C	-0.0408617	0.00356367	1.95119e-30	0.214361	0.0993725	0.0309942
LYMPH%	rs71444571	A	G	0.0338873	0.00444194	2.36701e-14	-0.0371195	0.115141	0.747162
LYMPH%	rs7192652	G	A	0.0270764	0.00358695	4.40048e-14	-0.0414708	0.0903572	0.64626
LYMPH%	rs719473	G	A	0.0404906	0.00459945	1.32801e-18	-0.198281	0.123647	0.108802
LYMPH%	rs7210990	A	C	0.0410561	0.0035696	1.29509e-30	-0.182509	0.0959065	0.0570414
LYMPH%	rs73265639	A	T	0.02133	0.00382454	2.44501e-08	0.110077	0.101603	0.278629
LYMPH%	rs7537229	A	G	-0.056535	0.00582827	3.01093e-22	-0.0304723	0.155954	0.845085
LYMPH%	rs7661349	C	T	0.0369078	0.00367696	1.04208e-23	-0.00918146	0.0953303	0.923273
LYMPH%	rs7674640	T	C	0.0346893	0.00357878	3.22775e-22	0.00238304	0.0931124	0.979582
LYMPH%	rs8070290	C	A	-0.0249979	0.00393895	2.20501e-10	0.026619	0.104419	0.79878
LYMPH%	rs9362417	G	A	0.023969	0.00354961	1.45211e-11	0.116385	0.094056	0.215937
LYMPH%	rs9487023	G	A	-0.0294993	0.00358186	1.78402e-16	0.190241	0.0949746	0.045169
EO#	rs10265538	C	T	-0.0641682	0.00414899	5.88573e-54	-0.353439	0.113585	0.00186029
EO#	rs10283564	G	C	0.0334238	0.00410586	3.93641e-16	0.045396	0.104061	0.662659
EO#	rs1036207	G	A	0.0450362	0.00366498	1.04809e-34	0.038918	0.097598	0.690071
EO#	rs10466588	G	A	-0.0412401	0.00671822	8.32799e-10	-0.0684192	0.171488	0.689912
EO#	rs1059513	C	T	-0.0496453	0.00574093	5.25896e-18	0.0325205	0.152782	0.831439
EO#	rs10893844	C	G	0.0279479	0.00356126	4.23643e-15	-0.164344	0.0916444	0.072929
EO#	rs10904581	T	A	0.0395561	0.00417401	2.62301e-21	0.19223	0.115672	0.0965428
EO#	rs10918669	A	G	0.0199623	0.00359888	2.90898e-08	0.0740999	0.09211	0.421125
EO#	rs10995240	C	G	-0.0437518	0.0036826	1.49211e-32	-0.0948157	0.0969523	0.328093
EO#	rs115210018	C	T	0.039131	0.00449696	3.27115e-18	0.0206493	0.116505	0.859321
EO#	rs11787270	A	G	-0.0268267	0.00383002	2.48199e-12	0.0450475	0.0976039	0.644416
EO#	rs118090537	A	G	0.0339863	0.00454048	7.14496e-14	-0.157807	0.116258	0.174657
EO#	rs11918567	A	G	0.0328459	0.00546734	1.882e-09	0.108596	0.126184	0.38945
EO#	rs12050099	C	G	0.0193236	0.00352357	4.15604e-08	0.0113197	0.0949107	0.905064
EO#	rs12055081	T	C	0.0215506	0.00387634	2.70502e-08	0.0460296	0.10004	0.645434
EO#	rs12619285	G	A	-0.0618602	0.00403854	5.84655e-53	0.0201118	0.110775	0.855931
EO#	rs12820863	T	C	0.0228332	0.00387312	3.73999e-09	-0.222402	0.103232	0.0312097
EO#	rs12935413	A	G	-0.0482038	0.00373768	4.6957e-38	-0.177062	0.0959129	0.0648814
EO#	rs13051383	A	C	-0.0381054	0.0058911	9.9106e-11	0.0484197	0.147017	0.741893
EO#	rs13056815	A	G	-0.024315	0.00357446	1.02896e-11	-0.144831	0.0996688	0.146189
EO#	rs152197	T	C	0.0555395	0.00470446	3.6467e-32	-0.00526811	0.125743	0.966582
EO#	rs1586068	G	A	-0.0517353	0.00652305	2.1712e-15	0.0201999	0.16985	0.905332
EO#	rs1611236	A	G	0.0409053	0.00383148	1.31704e-26	0.181596	0.137998	0.188198
EO#	rs161950	A	G	-0.0254612	0.00397307	1.47001e-10	0.135848	0.103187	0.187999
EO#	rs17005891	A	G	-0.0573153	0.00459509	1.04592e-35	0.223767	0.117084	0.0559822
EO#	rs174549	A	G	-0.0270285	0.00384582	2.09508e-12	0.0862439	0.103348	0.404001
EO#	rs1754541	G	A	0.0304422	0.00390714	6.62674e-15	-0.0735685	0.105765	0.486691
EO#	rs175705	G	C	0.0348088	0.00397193	1.88886e-18	0.061375	0.109559	0.575345
EO#	rs1961220	A	G	-0.0328697	0.00376501	2.5398e-18	0.0674248	0.105494	0.522734
EO#	rs2072130	T	C	0.0249096	0.00371319	1.96789e-11	-0.297208	0.102038	0.00358286
EO#	rs2228467	C	T	0.0697149	0.00740818	4.93742e-21	-0.0494001	0.178034	0.781415
EO#	rs2239354	A	G	-0.0355229	0.00649651	4.55198e-08	0.303411	0.158456	0.0555175
EO#	rs2239633	A	G	0.0423929	0.00355868	1.01789e-32	0.209619	0.094352	0.0263057
EO#	rs2248116	A	C	0.0731662	0.00350896	1.48013e-96	0.0495303	0.0946012	0.600577
EO#	rs2302006	G	T	-0.0582352	0.00457596	4.22182e-37	0.169809	0.115076	0.140044
EO#	rs2381416	A	C	-0.0917971	0.00403855	2.24905e-114	-0.0158635	0.104218	0.879017
EO#	rs2579500	A	G	0.0475609	0.00364957	8.05378e-39	-0.243599	0.101344	0.0162312
EO#	rs2807740	T	C	0.029189	0.00424008	5.81701e-12	-0.140741	0.121102	0.245167
EO#	rs3003334	A	G	0.0240539	0.00358834	2.03704e-11	0.0894891	0.0926772	0.334244
EO#	rs3006802	C	T	-0.0356776	0.00363472	9.6272e-23	-0.0120071	0.0908727	0.894881
EO#	rs301162	G	A	0.0317606	0.0050292	2.69699e-10	0.130796	0.125067	0.295649
EO#	rs346835	T	C	-0.0306473	0.0037797	5.12861e-16	-0.105351	0.107457	0.326887
EO#	rs35857956	T	C	0.0260604	0.00458449	1.31199e-08	0.0857055	0.123247	0.486807
EO#	rs35914442	G	A	-0.0505945	0.00625859	6.26758e-16	0.0582365	0.155806	0.70857
EO#	rs35959442	G	C	-0.0366371	0.00399737	4.93969e-20	-0.0262693	0.103243	0.799155
EO#	rs3778753	G	A	-0.0206769	0.00360881	1.007e-08	0.0633366	0.0972316	0.514789
EO#	rs3788111	T	G	-0.0242351	0.00429003	1.61202e-08	-0.0127455	0.113154	0.910317
EO#	rs3893464	A	G	-0.0554814	0.00355752	7.80908e-55	0.0707085	0.11501	0.538684
EO#	rs395892	G	A	0.0607987	0.00378928	6.20297e-58	-0.164448	0.0984635	0.0948899
EO#	rs41369048	G	A	-0.0318625	0.00550891	7.30298e-09	-0.074817	0.131774	0.570193
EO#	rs4272	G	A	0.0258975	0.00438629	3.54397e-09	-0.211041	0.117473	0.0724152
EO#	rs445	T	C	-0.0529134	0.00603564	1.83781e-18	-0.245113	0.151744	0.106244
EO#	rs4722171	G	A	-0.0310503	0.00363036	1.20005e-17	-0.0535422	0.0946213	0.57149
EO#	rs4727027	A	G	0.0440439	0.00371044	1.68888e-32	-0.0354097	0.0991059	0.720873
EO#	rs4848100	T	C	0.0314298	0.00426211	1.6531e-13	-0.0198282	0.109062	0.855734
EO#	rs56117721	A	T	-0.109434	0.00690894	1.66112e-56	-0.303145	0.194951	0.119951
EO#	rs56330463	C	T	0.0391538	0.00364521	6.52079e-27	-0.00313765	0.0961029	0.973955
EO#	rs582297	G	C	0.026392	0.00360701	2.53805e-13	-0.0101358	0.0947752	0.914833
EO#	rs6021268	C	T	-0.0418172	0.00743338	1.84901e-08	-0.27544	0.216453	0.20319
EO#	rs61840192	A	G	-0.0402331	0.0036353	1.80593e-28	-0.0264059	0.0976017	0.78674
EO#	rs61946384	A	C	-0.0223804	0.00375668	2.561e-09	-0.285373	0.0999855	0.00431539
EO#	rs62264129	T	A	-0.0300537	0.003927	1.962e-14	-0.0533457	0.102946	0.604324
EO#	rs62408225	G	A	-0.0405599	0.00372248	1.20504e-27	0.0830731	0.0972493	0.392979
EO#	rs634534	G	A	0.0363658	0.00360904	7.03234e-24	-0.0965464	0.0981141	0.325105
EO#	rs653178	T	C	-0.101912	0.00355583	1.19124e-180	0.214361	0.0993725	0.0309942
EO#	rs6568466	C	T	0.0346155	0.00364376	2.09991e-21	-0.279791	0.0947082	0.00313437
EO#	rs6684992	T	A	0.041979	0.00549488	2.17821e-14	-0.215533	0.138417	0.11944
EO#	rs6769091	A	G	-0.0212297	0.00358617	3.22203e-09	0.0234713	0.0936863	0.802177
EO#	rs68191221	G	A	0.063632	0.00434762	1.65386e-48	0.0973331	0.123909	0.432147
EO#	rs7096441	G	A	-0.0250913	0.00375012	2.22024e-11	0.0536166	0.10107	0.595773
EO#	rs726657	T	C	-0.0242951	0.00366646	3.44191e-11	0.0188979	0.0966748	0.845018
EO#	rs7288670	G	A	-0.0230791	0.00386302	2.30999e-09	0.118706	0.0999244	0.234849
EO#	rs7302200	A	G	0.027462	0.00376398	2.96415e-13	0.0258343	0.0962428	0.78837
EO#	rs7332672	T	C	0.0321165	0.00364744	1.30587e-18	-0.0738016	0.099864	0.459894
EO#	rs7346	A	G	-0.0342368	0.00453321	4.27169e-14	-0.358698	0.126207	0.00448116
EO#	rs7569084	T	C	0.0201676	0.00362458	2.635e-08	0.210489	0.0948617	0.0264929
EO#	rs7672	G	C	0.0246413	0.00398239	6.10998e-10	-0.158064	0.100813	0.116906
EO#	rs77972791	G	A	0.0455456	0.00582146	5.12743e-15	-0.101844	0.152043	0.502961
EO#	rs7840212	T	C	-0.0441625	0.00378791	2.06919e-31	0.0150249	0.0983761	0.878612
EO#	rs7936323	A	G	0.0480899	0.0035674	2.0408e-41	-0.14258	0.093919	0.128984
EO#	rs79881201	T	C	0.0371767	0.0037127	1.33107e-23	-0.0457986	0.0978741	0.639832
EO#	rs8020739	T	G	0.0278679	0.00374044	9.30251e-14	-0.140573	0.0973915	0.148913
EO#	rs8032739	G	A	0.0255707	0.00389644	5.28932e-11	-0.0379623	0.0984643	0.699834
EO#	rs8033923	G	A	-0.0395628	0.00437874	1.63682e-19	0.0761518	0.116004	0.511528
EO#	rs8129030	A	T	0.0272863	0.00371563	2.07778e-13	0.050978	0.0966089	0.597726
EO#	rs9266322	A	G	0.0580171	0.00462243	3.91471e-36	0.23406	0.115635	0.0429576
EO#	rs9577091	A	G	0.0285107	0.00388039	2.02116e-13	0.0854478	0.103865	0.410689
EO#	rs9591325	C	T	-0.0412095	0.00714128	7.89896e-09	-0.0325386	0.186024	0.861145
EO#	rs9811216	C	T	0.0286991	0.00407766	1.94805e-12	0.00814375	0.11292	0.942506
EO#	rs9889262	A	T	0.0274811	0.00371193	1.32709e-13	-0.00411936	0.0971827	0.966189
EO#	rs9931123	T	G	-0.0245987	0.00384942	1.656e-10	0.0319713	0.101796	0.753467
EO%GRAN	rs10045577	T	C	-0.0466961	0.00520093	2.74726e-19	-0.0577229	0.131581	0.660888
EO%GRAN	rs10270615	C	T	-0.0564175	0.00416391	8.01309e-42	-0.349162	0.114821	0.00235863
EO%GRAN	rs10420834	T	G	-0.0501612	0.00616924	4.26285e-16	-0.0364554	0.155254	0.814355
EO%GRAN	rs1059513	C	T	-0.0486317	0.00575824	3.02482e-17	0.0325205	0.152782	0.831439
EO%GRAN	rs10893845	G	T	0.0295184	0.00357354	1.45312e-16	-0.164344	0.0916444	0.072929
EO%GRAN	rs10904581	T	A	0.0315169	0.00418789	5.24324e-14	0.19223	0.115672	0.0965428
EO%GRAN	rs10982456	C	T	-0.0266403	0.00359713	1.30197e-13	0.0188979	0.0966748	0.845018
EO%GRAN	rs10995240	C	G	-0.0392022	0.00369475	2.67116e-26	-0.0948157	0.0969523	0.328093
EO%GRAN	rs11637212	G	C	-0.0260259	0.00411598	2.56301e-10	0.069227	0.106569	0.515952
EO%GRAN	rs11649485	G	A	0.0336525	0.0044818	5.97173e-14	-0.0466694	0.122836	0.703994
EO%GRAN	rs11787270	A	G	-0.0249487	0.00384306	8.47618e-11	0.0450475	0.0976039	0.644416
EO%GRAN	rs11918567	A	G	0.032131	0.00548685	4.74198e-09	0.108596	0.126184	0.38945
EO%GRAN	rs1292043	G	A	0.025115	0.00445676	1.74799e-08	-0.138421	0.120451	0.250475
EO%GRAN	rs12935657	A	G	-0.0497817	0.00416552	6.42392e-33	-0.206525	0.106369	0.0521867
EO%GRAN	rs13056815	A	G	-0.0305126	0.00358589	1.75307e-17	-0.144831	0.0996688	0.146189
EO%GRAN	rs13256023	T	C	-0.0569457	0.00462358	7.39435e-35	0.0936294	0.119196	0.432154
EO%GRAN	rs13416555	G	C	-0.0324612	0.00393816	1.68306e-16	-0.110157	0.108291	0.309042
EO%GRAN	rs142174850	A	G	0.0426281	0.00757804	1.85302e-08	0.428939	0.205213	0.0365982
EO%GRAN	rs152197	T	C	0.0496938	0.00471929	6.28782e-26	-0.00526811	0.125743	0.966582
EO%GRAN	rs1544301	A	G	-0.0238909	0.00375904	2.07601e-10	0.0879033	0.0966277	0.362975
EO%GRAN	rs1586068	G	A	-0.0482143	0.0065475	1.78813e-13	0.0201999	0.16985	0.905332
EO%GRAN	rs1611236	A	G	0.0297176	0.00384559	1.09496e-14	0.181596	0.137998	0.188198
EO%GRAN	rs1754541	G	A	0.034471	0.00392137	1.48799e-18	-0.0735685	0.105765	0.486691
EO%GRAN	rs175705	G	C	0.035556	0.00398411	4.4792e-19	0.061375	0.109559	0.575345
EO%GRAN	rs1942	G	A	0.0253617	0.00357732	1.34493e-12	0.161968	0.0935162	0.0832779
EO%GRAN	rs2182885	A	G	0.0286292	0.00365729	4.95793e-15	-0.0738016	0.099864	0.459894
EO%GRAN	rs2228467	C	T	0.0553843	0.00743358	9.29394e-14	-0.0494001	0.178034	0.781415
EO%GRAN	rs2239633	A	G	0.0415284	0.00357069	2.88802e-31	0.209619	0.094352	0.0263057
EO%GRAN	rs2248116	A	C	0.0610202	0.00352044	2.64484e-67	0.0495303	0.0946012	0.600577
EO%GRAN	rs2287040	T	C	0.0211571	0.00376074	1.84701e-08	-0.0133009	0.0995791	0.893742
EO%GRAN	rs2302006	G	T	-0.0547069	0.00459173	9.977e-33	0.169809	0.115076	0.140044
EO%GRAN	rs2381416	A	C	-0.0875476	0.00405216	1.61065e-103	-0.0158635	0.104218	0.879017
EO%GRAN	rs2399441	C	T	-0.0228209	0.00375045	1.166e-09	0.0280281	0.10043	0.780182
EO%GRAN	rs2708977	A	G	0.0452613	0.00372052	4.75664e-34	-0.0631222	0.103154	0.54059
EO%GRAN	rs2834083	A	G	-0.0261669	0.00363515	6.09677e-13	-0.0936574	0.094488	0.321583
EO%GRAN	rs28475163	A	G	-0.0311612	0.00422598	1.65882e-13	-0.0497233	0.107724	0.644383
EO%GRAN	rs3003334	A	G	0.0218764	0.00360099	1.239e-09	0.0894891	0.0926772	0.334244
EO%GRAN	rs3006802	C	T	-0.0309139	0.0036474	2.33884e-17	-0.0120071	0.0908727	0.894881
EO%GRAN	rs35857956	T	C	0.0279226	0.00460084	1.287e-09	0.0857055	0.123247	0.486807
EO%GRAN	rs3786586	G	A	0.034759	0.00495067	2.20191e-12	-0.284626	0.139451	0.0412468
EO%GRAN	rs385240	T	C	0.0551314	0.00380711	1.59404e-47	-0.164448	0.0984635	0.0948899
EO%GRAN	rs392134	A	G	-0.0326608	0.00405889	8.50159e-16	0.0890646	0.0995262	0.370848
EO%GRAN	rs4594881	T	G	-0.0316746	0.00377334	4.68705e-17	0.0674248	0.105494	0.522734
EO%GRAN	rs4722171	G	A	-0.0227351	0.00364193	4.30299e-10	-0.0535422	0.0946213	0.57149
EO%GRAN	rs4727027	A	G	0.0496656	0.00372323	1.36616e-40	-0.0354097	0.0991059	0.720873
EO%GRAN	rs56117721	A	T	-0.103845	0.00693251	1.00092e-50	-0.303145	0.194951	0.119951
EO%GRAN	rs56330463	C	T	0.0512345	0.00365792	1.42298e-44	-0.00313765	0.0961029	0.973955
EO%GRAN	rs6021268	C	T	-0.0409276	0.00745456	4.01301e-08	-0.27544	0.216453	0.20319
EO%GRAN	rs61840192	A	G	-0.0395554	0.00364609	2.02209e-27	-0.0264059	0.0976017	0.78674
EO%GRAN	rs62408225	G	A	-0.0336041	0.00373493	2.31526e-19	0.0830731	0.0972493	0.392979
EO%GRAN	rs653178	T	C	-0.08525	0.00356875	4.09261e-126	0.214361	0.0993725	0.0309942
EO%GRAN	rs6601450	T	G	0.0216898	0.00361656	2.006e-09	0.138153	0.14944	0.355243
EO%GRAN	rs6684992	T	A	0.0395059	0.00551302	7.72681e-13	-0.215533	0.138417	0.11944
EO%GRAN	rs6793295	C	T	0.031706	0.00404547	4.60045e-15	0.00650919	0.108969	0.952367
EO%GRAN	rs6902010	G	T	0.0316385	0.00368921	9.82653e-18	-0.279791	0.0947082	0.00313437
EO%GRAN	rs7047907	A	G	-0.0280246	0.00409376	7.61202e-12	-0.0563987	0.105347	0.5924
EO%GRAN	rs7201518	T	G	-0.0258185	0.00357966	5.49161e-13	0.196264	0.0950883	0.0390167
EO%GRAN	rs73176685	G	C	0.0265781	0.00417517	1.94402e-10	-0.153236	0.115644	0.185149
EO%GRAN	rs7346	A	G	-0.0412348	0.00455012	1.27703e-19	-0.358698	0.126207	0.00448116
EO%GRAN	rs7555082	A	G	-0.037506	0.00553976	1.28499e-11	0.0551207	0.145093	0.70402
EO%GRAN	rs7709361	C	T	0.0312884	0.00367528	1.692e-17	0.0577145	0.098105	0.556336
EO%GRAN	rs7840212	T	C	-0.0442393	0.0038005	2.56803e-31	0.0150249	0.0983761	0.878612
EO%GRAN	rs7936323	A	G	0.0461519	0.00357911	4.81615e-38	-0.14258	0.093919	0.128984
EO%GRAN	rs8020739	T	G	0.024121	0.00375373	1.31099e-10	-0.140573	0.0973915	0.148913
EO%GRAN	rs8033923	G	A	-0.0359263	0.00439165	2.82488e-16	0.0761518	0.116004	0.511528
EO%GRAN	rs8056893	A	C	0.0222658	0.0040468	3.75396e-08	-0.158064	0.100813	0.116906
EO%GRAN	rs9328259	A	C	-0.0221362	0.00398222	2.717e-08	-0.10634	0.100953	0.292175
EO%GRAN	rs9889262	A	T	0.0252795	0.00372462	1.14393e-11	-0.00411936	0.0971827	0.966189
EO%GRAN	rs9920190	G	A	0.0245071	0.00391569	3.88204e-10	-0.0298165	0.0984952	0.762104
EO%GRAN	rs9979383	T	C	0.027243	0.00371828	2.35722e-13	0.050978	0.0966089	0.597726
EO%GRAN	rs9990220	T	G	-0.0286299	0.00360627	2.03892e-15	-0.00562176	0.0953095	0.952965
EO%GRAN	rs9992667	T	C	0.0615266	0.00436358	3.79665e-45	0.0973331	0.123909	0.432147
(EO+BASO)#	rs10265538	C	T	-0.0628741	0.00415339	9.09494e-52	-0.353439	0.113585	0.00186029
(EO+BASO)#	rs10283564	G	C	0.0329137	0.00411032	1.17004e-15	0.045396	0.104061	0.662659
(EO+BASO)#	rs1036207	G	A	0.0457036	0.00366787	1.22603e-35	0.038918	0.097598	0.690071
(EO+BASO)#	rs10410864	C	T	0.0529136	0.0037776	1.40799e-44	-0.164448	0.0984635	0.0948899
(EO+BASO)#	rs1057258	T	C	-0.0341772	0.00465506	2.10523e-13	-0.358698	0.126207	0.00448116
(EO+BASO)#	rs1059513	C	T	-0.0482465	0.00574601	4.59939e-17	0.0325205	0.152782	0.831439
(EO+BASO)#	rs10876550	A	G	0.0197627	0.00359212	3.76201e-08	0.0286789	0.0937963	0.759789
(EO+BASO)#	rs10995240	C	G	-0.0434074	0.00368619	5.20955e-32	-0.0948157	0.0969523	0.328093
(EO+BASO)#	rs115210018	C	T	0.0373021	0.00450281	1.18905e-16	0.0206493	0.116505	0.859321
(EO+BASO)#	rs115478735	T	A	-0.0272281	0.00461358	3.597e-09	0.0294387	0.112042	0.792746
(EO+BASO)#	rs11787270	A	G	-0.0282709	0.00383334	1.64286e-13	0.0450475	0.0976039	0.644416
(EO+BASO)#	rs12264390	C	T	0.0465967	0.00417904	7.15155e-29	0.194416	0.115838	0.0932782
(EO+BASO)#	rs12762934	T	C	0.0227614	0.00381746	2.48502e-09	0.0736134	0.103676	0.477684
(EO+BASO)#	rs12820863	T	C	0.0251311	0.0038778	9.12641e-11	-0.222402	0.103232	0.0312097
(EO+BASO)#	rs12935413	A	G	-0.0488442	0.00374167	6.02005e-39	-0.177062	0.0959129	0.0648814
(EO+BASO)#	rs13051383	A	C	-0.0325251	0.00589682	3.474e-08	0.0484197	0.147017	0.741893
(EO+BASO)#	rs13056815	A	G	-0.02066	0.00357855	7.77392e-09	-0.144831	0.0996688	0.146189
(EO+BASO)#	rs1427499	G	A	0.0223701	0.00392499	1.20199e-08	0.0814521	0.106029	0.442364
(EO+BASO)#	rs152197	T	C	0.0524882	0.00470888	7.43533e-29	-0.00526811	0.125743	0.966582
(EO+BASO)#	rs1564859	A	G	-0.0244091	0.00416259	4.52095e-09	-0.142342	0.113163	0.208448
(EO+BASO)#	rs1586068	G	A	-0.0464435	0.00653174	1.15691e-12	0.0201999	0.16985	0.905332
(EO+BASO)#	rs1611236	A	G	0.0412138	0.00383583	6.29651e-27	0.181596	0.137998	0.188198
(EO+BASO)#	rs17005891	A	G	-0.0571146	0.00460045	2.16721e-35	0.223767	0.117084	0.0559822
(EO+BASO)#	rs174548	G	C	-0.0253036	0.00383324	4.08131e-11	0.110235	0.103636	0.287472
(EO+BASO)#	rs175705	G	C	0.0330537	0.00397612	9.3261e-17	0.061375	0.109559	0.575345
(EO+BASO)#	rs1961220	A	G	-0.0336082	0.00376894	4.7841e-19	0.0674248	0.105494	0.522734
(EO+BASO)#	rs2033784	G	A	0.024153	0.00390175	6.00496e-10	-0.0379647	0.098452	0.699781
(EO+BASO)#	rs2072130	T	C	0.0219889	0.00371758	3.322e-09	-0.297208	0.102038	0.00358286
(EO+BASO)#	rs2115536	T	C	0.0292183	0.00360437	5.21555e-16	-0.00650619	0.0924175	0.943875
(EO+BASO)#	rs2182885	A	G	0.0299829	0.00364921	2.09894e-16	-0.0738016	0.099864	0.459894
(EO+BASO)#	rs2228467	C	T	0.0669722	0.00741572	1.69903e-19	-0.0494001	0.178034	0.781415
(EO+BASO)#	rs2236951	C	T	0.0271827	0.00447097	1.20301e-09	-0.119867	0.121858	0.325281
(EO+BASO)#	rs2248116	A	C	0.0727504	0.00351289	2.83988e-95	0.0495303	0.0946012	0.600577
(EO+BASO)#	rs2381416	A	C	-0.0864832	0.00404392	1.79887e-101	-0.0158635	0.104218	0.879017
(EO+BASO)#	rs2390353	C	T	0.0250487	0.00425103	3.80601e-09	-0.179689	0.115514	0.119813
(EO+BASO)#	rs2488087	A	G	-0.0271368	0.00366808	1.38197e-13	-0.021667	0.0900936	0.809947
(EO+BASO)#	rs2579500	A	G	0.0430884	0.00365401	4.28746e-32	-0.243599	0.101344	0.0162312
(EO+BASO)#	rs2807740	T	C	0.0304321	0.00424484	7.54397e-13	-0.140741	0.121102	0.245167
(EO+BASO)#	rs3006802	C	T	-0.038023	0.00363868	1.46994e-25	-0.0120071	0.0908727	0.894881
(EO+BASO)#	rs301161	A	G	0.0324084	0.00499259	8.50942e-11	0.168867	0.126432	0.181669
(EO+BASO)#	rs3181348	A	G	-0.0232056	0.0036508	2.067e-10	0.0188979	0.0966748	0.845018
(EO+BASO)#	rs3218192	T	G	-0.0251454	0.00355749	1.56892e-12	0.0991348	0.0932079	0.287515
(EO+BASO)#	rs34666276	C	T	0.0259276	0.00372515	3.39938e-12	-0.00411936	0.0971827	0.966189
(EO+BASO)#	rs346835	T	C	-0.0326125	0.00378406	6.79047e-18	-0.105351	0.107457	0.326887
(EO+BASO)#	rs35914442	G	A	-0.0524407	0.00626305	5.61436e-17	0.0582365	0.155806	0.70857
(EO+BASO)#	rs3893464	A	G	-0.0550396	0.00356089	6.80143e-54	0.0707085	0.11501	0.538684
(EO+BASO)#	rs41369048	G	A	-0.0318443	0.00551637	7.801e-09	-0.074817	0.131774	0.570193
(EO+BASO)#	rs4433838	T	C	-0.0274691	0.0035799	1.67803e-14	0.0505233	0.0944829	0.592834
(EO+BASO)#	rs445	T	C	-0.068803	0.00604216	4.84507e-30	-0.245113	0.151744	0.106244
(EO+BASO)#	rs4722171	G	A	-0.0303802	0.00363456	6.34162e-17	-0.0535422	0.0946213	0.57149
(EO+BASO)#	rs4727027	A	G	0.0410229	0.00371502	2.38506e-28	-0.0354097	0.0991059	0.720873
(EO+BASO)#	rs4821544	C	T	0.0292002	0.00387774	5.06641e-14	0.0706853	0.101421	0.485833
(EO+BASO)#	rs4848100	T	C	0.0290351	0.00426762	1.02094e-11	-0.0198282	0.109062	0.855734
(EO+BASO)#	rs556670	A	C	0.0373443	0.00541102	5.14517e-12	-0.17898	0.144732	0.216224
(EO+BASO)#	rs56117721	A	T	-0.0948864	0.00691738	8.02232e-43	-0.303145	0.194951	0.119951
(EO+BASO)#	rs56330463	C	T	0.0348408	0.00364881	1.31492e-21	-0.00313765	0.0961029	0.973955
(EO+BASO)#	rs5758297	G	A	0.025633	0.00413056	5.44603e-10	-0.153236	0.115644	0.185149
(EO+BASO)#	rs582297	G	C	0.0271398	0.00361135	5.6846e-14	-0.0101358	0.0947752	0.914833
(EO+BASO)#	rs61840192	A	G	-0.0392196	0.00363907	4.40251e-27	-0.0264059	0.0976017	0.78674
(EO+BASO)#	rs61946384	A	C	-0.0209082	0.00376048	2.69799e-08	-0.285373	0.0999855	0.00431539
(EO+BASO)#	rs62264129	T	A	-0.0297625	0.00393157	3.72907e-14	-0.0533457	0.102946	0.604324
(EO+BASO)#	rs62408225	G	A	-0.0415282	0.00372644	7.64188e-29	0.0830731	0.0972493	0.392979
(EO+BASO)#	rs634534	G	A	0.0349901	0.00361311	3.51884e-22	-0.0965464	0.0981141	0.325105
(EO+BASO)#	rs653178	T	C	-0.097991	0.00355928	7.44732e-167	0.214361	0.0993725	0.0309942
(EO+BASO)#	rs6568466	C	T	0.0347211	0.00364786	1.76198e-21	-0.279791	0.0947082	0.00313437
(EO+BASO)#	rs68191221	G	A	0.0599293	0.00435213	3.85567e-43	0.0973331	0.123909	0.432147
(EO+BASO)#	rs699664	T	C	-0.0228922	0.00379279	1.583e-09	0.0797535	0.101839	0.433549
(EO+BASO)#	rs7069841	C	T	-0.0206106	0.00359995	1.033e-08	-0.128395	0.0975453	0.188087
(EO+BASO)#	rs7096441	G	A	-0.0233977	0.00375426	4.596e-10	0.0536166	0.10107	0.595773
(EO+BASO)#	rs7288670	G	A	-0.0251202	0.00386697	8.24328e-11	0.118706	0.0999244	0.234849
(EO+BASO)#	rs7569084	T	C	0.0213979	0.00362903	3.71698e-09	0.210489	0.0948617	0.0264929
(EO+BASO)#	rs7672	G	C	0.0221898	0.00398742	2.62198e-08	-0.158064	0.100813	0.116906
(EO+BASO)#	rs77972791	G	A	0.0453337	0.0058272	7.2711e-15	-0.101844	0.152043	0.502961
(EO+BASO)#	rs7840212	T	C	-0.0395332	0.00379141	1.86595e-25	0.0150249	0.0983761	0.878612
(EO+BASO)#	rs7936323	A	G	0.0461522	0.00357111	3.30522e-38	-0.14258	0.093919	0.128984
(EO+BASO)#	rs79881201	T	C	0.0363648	0.00371583	1.28706e-22	-0.0457986	0.0978741	0.639832
(EO+BASO)#	rs8026803	C	T	-0.0330724	0.00405418	3.41665e-16	-0.0208151	0.110723	0.850883
(EO+BASO)#	rs9266322	A	G	0.0576944	0.00462778	1.13006e-35	0.23406	0.115635	0.0429576
(EO+BASO)#	rs9577091	A	G	0.0284008	0.00388461	2.64911e-13	0.0854478	0.103865	0.410689
(EO+BASO)#	rs9811216	C	T	0.0264671	0.00408255	8.9929e-11	0.00814375	0.11292	0.942506
(EO+BASO)#	rs9979383	T	C	0.025473	0.00371089	6.67729e-12	0.050978	0.0966089	0.597726
BASO#	rs10023310	C	T	0.0222131	0.00362888	9.2871e-10	0.0101543	0.097635	0.917167
BASO#	rs10090444	G	C	0.0201786	0.0035136	9.30208e-09	-0.259434	0.15579	0.0958562
BASO#	rs10165200	A	G	-0.0218601	0.00361406	1.461e-09	-0.0987378	0.101881	0.332471
BASO#	rs10799673	G	T	0.0196294	0.00350769	2.192e-08	0.225081	0.0972726	0.0206724
BASO#	rs10806425	A	C	-0.0195149	0.00354397	3.65999e-08	0.100318	0.0976897	0.304464
BASO#	rs10893844	C	G	-0.0233274	0.00349445	2.4632e-11	-0.164344	0.0916444	0.072929
BASO#	rs10919615	T	C	-0.0231605	0.0040655	1.22e-08	0.00125868	0.109649	0.990841
BASO#	rs11065979	T	C	0.0250959	0.00352409	1.07004e-12	-0.214361	0.0993725	0.0309942
BASO#	rs11556924	T	C	0.0243069	0.0035838	1.18195e-11	0.267	0.0976555	0.00625518
BASO#	rs11579220	T	G	-0.0270716	0.00351998	1.46184e-14	-0.19061	0.0976358	0.0509073
BASO#	rs1186222	T	C	-0.0259351	0.00356514	3.47376e-13	-0.119676	0.0913527	0.190182
BASO#	rs12075	A	G	0.0346934	0.00353254	9.13482e-23	-0.0375038	0.0965998	0.697839
BASO#	rs12447180	C	T	0.0324672	0.00374756	4.57299e-18	0.206107	0.103367	0.0461594
BASO#	rs12595202	C	T	-0.0197074	0.00354432	2.69401e-08	-0.0482776	0.101267	0.633552
BASO#	rs12762973	G	C	0.0382073	0.00410358	1.26911e-20	0.19223	0.115672	0.0965428
BASO#	rs1292061	G	A	0.0214696	0.0035021	8.75992e-10	-0.0548899	0.0950065	0.563434
BASO#	rs1537061	C	T	-0.0462797	0.00586802	3.10099e-15	-0.207411	0.150019	0.1668
BASO#	rs16823866	C	T	-0.0290227	0.00442726	5.54753e-11	0.116167	0.118773	0.328045
BASO#	rs1691799	G	C	-0.0272243	0.00352621	1.15798e-14	0.0114445	0.0959352	0.905043
BASO#	rs17027750	G	A	0.0507678	0.00479013	3.0311e-26	-0.129081	0.13158	0.326587
BASO#	rs2074585	A	G	-0.0288119	0.00349148	1.55704e-16	-0.107847	0.0962853	0.262682
BASO#	rs2285627	C	T	-0.0226155	0.00373753	1.43999e-09	0.0719027	0.100808	0.475681
BASO#	rs2388211	G	A	-0.0300839	0.00483691	4.98196e-10	0.0506106	0.129703	0.696386
BASO#	rs2702935	G	A	0.0201919	0.00361611	2.35201e-08	-0.0364884	0.0997634	0.714552
BASO#	rs2951865	C	A	0.0239002	0.00352677	1.22914e-11	0.0982899	0.0963619	0.307724
BASO#	rs2959356	G	A	0.0208972	0.00382756	4.77002e-08	0.160161	0.0988298	0.105109
BASO#	rs2992262	T	C	-0.0251094	0.00359515	2.86418e-12	-0.0120071	0.0908727	0.894881
BASO#	rs3131643	A	G	-0.048531	0.00476207	2.1722e-24	0.298064	0.198197	0.132613
BASO#	rs4065321	T	C	-0.0507289	0.00350723	2.04315e-47	0.0505233	0.0944829	0.592834
BASO#	rs4260915	T	C	-0.0308185	0.00376841	2.8827e-16	-0.110752	0.0969345	0.253229
BASO#	rs445	T	C	-0.0686331	0.00592306	4.7709e-31	-0.245113	0.151744	0.106244
BASO#	rs4450131	C	T	0.0219983	0.00353024	4.62296e-10	-0.0579419	0.0906701	0.522796
BASO#	rs4734879	G	A	-0.0231867	0.00391918	3.29397e-09	0.15003	0.10697	0.160754
BASO#	rs55792977	T	G	0.0198724	0.0035713	2.629e-08	0.131623	0.0969206	0.174448
BASO#	rs56390363	A	G	-0.0456127	0.0044433	1.00809e-24	-0.0756999	0.12317	0.53882
BASO#	rs62384625	T	C	0.022834	0.00363342	3.29003e-10	0.0714316	0.0969241	0.461132
BASO#	rs6701752	A	G	0.0765944	0.00566593	1.21787e-41	-0.0140741	0.148796	0.924644
BASO#	rs792448	A	T	0.0282388	0.0036896	1.95389e-14	-0.0355974	0.100434	0.723011
BASO#	rs8179	C	T	-0.0249552	0.00432012	7.62693e-09	0.206185	0.118647	0.0822451
BASO#	rs849867	G	A	0.0312708	0.00350881	5.00841e-19	0.0922999	0.0969564	0.341111
BASO#	rs911529	G	A	-0.0274833	0.00410988	2.27615e-11	0.00188752	0.111348	0.986475
BASO#	rs924135	T	A	-0.0231548	0.00358875	1.10301e-10	-0.111389	0.0927983	0.230011
BASO#	rs9320282	G	A	0.0342297	0.00350261	1.47605e-22	0.170977	0.0958748	0.0745315
BASO#	rs9743723	T	C	0.0514303	0.00392763	3.53997e-39	0.116696	0.10466	0.264849
BASO%GRAN	rs10165200	A	G	-0.0225172	0.0036184	4.87798e-10	-0.0987378	0.101881	0.332471
BASO%GRAN	rs10822143	T	C	0.0212138	0.00351216	1.54e-09	-0.0600969	0.0991956	0.544619
BASO%GRAN	rs10893844	C	G	-0.0216822	0.0034985	5.73495e-10	-0.164344	0.0916444	0.072929
BASO%GRAN	rs11579220	T	G	-0.0241586	0.00352421	7.12853e-12	-0.19061	0.0976358	0.0509073
BASO%GRAN	rs1186222	T	C	-0.0240412	0.00356883	1.62293e-11	-0.119676	0.0913527	0.190182
BASO%GRAN	rs12075	A	G	0.0260905	0.00353683	1.62106e-13	-0.0375038	0.0965998	0.697839
BASO%GRAN	rs12447180	C	T	0.0263618	0.00375293	2.1508e-12	0.206107	0.103367	0.0461594
BASO%GRAN	rs12762973	G	C	0.0326045	0.0041079	2.07109e-15	0.19223	0.115672	0.0965428
BASO%GRAN	rs12770943	C	A	0.0197646	0.00359215	3.75198e-08	0.0120071	0.0908727	0.894881
BASO%GRAN	rs12915576	A	G	-0.0232742	0.00370937	3.50897e-10	0.105678	0.104184	0.310423
BASO%GRAN	rs12983292	A	G	0.0255713	0.00401886	1.98098e-10	-0.399725	0.109683	0.00026804
BASO%GRAN	rs1537061	C	T	-0.0458224	0.00587454	6.18159e-15	-0.207411	0.150019	0.1668
BASO%GRAN	rs16850073	T	C	-0.023844	0.0036354	5.42251e-11	0.0112539	0.0992981	0.909765
BASO%GRAN	rs17027750	G	A	0.0497499	0.0047975	3.39703e-25	-0.129081	0.13158	0.326587
BASO%GRAN	rs17604480	A	C	-0.0460949	0.00437555	5.97998e-26	-0.0756999	0.12317	0.53882
BASO%GRAN	rs2074585	A	G	-0.0259891	0.00349525	1.04112e-13	-0.107847	0.0962853	0.262682
BASO%GRAN	rs2702912	G	C	-0.0390197	0.00516009	3.97375e-14	-0.189021	0.126793	0.136019
BASO%GRAN	rs34252345	A	G	0.027289	0.00494473	3.41303e-08	-0.206571	0.13588	0.128449
BASO%GRAN	rs34502618	G	A	0.0334657	0.00472172	1.36395e-12	-0.26728	0.127919	0.0366674
BASO%GRAN	rs357618	G	A	-0.0210836	0.00359297	4.41001e-09	-0.111563	0.0984859	0.257305
BASO%GRAN	rs4911102	T	C	-0.0281028	0.0041743	1.66994e-11	0.00188752	0.111348	0.986475
BASO%GRAN	rs4982731	T	C	0.0521008	0.00400965	1.32587e-38	0.101565	0.104222	0.329803
BASO%GRAN	rs6045559	T	C	-0.0248265	0.00375233	3.68299e-11	-0.084548	0.0989792	0.392994
BASO%GRAN	rs6701752	A	G	0.10835	0.005672	2.39994e-81	-0.0140741	0.148796	0.924644
BASO%GRAN	rs724744	G	T	0.0261084	0.00352563	1.30888e-13	0.0922999	0.0969564	0.341111
BASO%GRAN	rs882638	A	G	0.0304291	0.0035767	1.77582e-17	0.00899878	0.0937479	0.923529
BASO%GRAN	rs945189	G	C	-0.0216469	0.00362334	2.311e-09	0.00862616	0.0969735	0.929119
(BASO+NEUT)#	rs10075801	G	A	-0.0298519	0.00362807	1.90283e-16	0.0636632	0.0930533	0.493875
(BASO+NEUT)#	rs10104003	T	C	-0.0256127	0.00447621	1.053e-08	0.0374338	0.124763	0.764147
(BASO+NEUT)#	rs10121164	A	G	-0.0221606	0.00387557	1.078e-08	0.0161183	0.100854	0.873024
(BASO+NEUT)#	rs10882895	G	A	0.0468182	0.00365495	1.45011e-37	0.00862616	0.0969735	0.929119
(BASO+NEUT)#	rs1144700	T	C	-0.034444	0.0047267	3.16665e-13	0.0358292	0.12323	0.771243
(BASO+NEUT)#	rs1149193	A	G	-0.0218567	0.00377878	7.29105e-09	-0.0410911	0.0928602	0.658124
(BASO+NEUT)#	rs115478735	T	A	-0.0411471	0.00463589	6.94544e-19	0.0294387	0.112042	0.792746
(BASO+NEUT)#	rs11678685	A	G	0.0295942	0.00385526	1.63682e-14	-0.0279861	0.101017	0.781747
(BASO+NEUT)#	rs11725704	G	A	0.0729688	0.00370262	1.86681e-86	-0.0473456	0.0947725	0.617376
(BASO+NEUT)#	rs11741826	C	G	-0.0289919	0.00362476	1.26212e-15	0.02268	0.0951464	0.811595
(BASO+NEUT)#	rs11920354	A	C	-0.0210252	0.00367101	1.02e-08	0.111561	0.10108	0.269729
(BASO+NEUT)#	rs12239046	C	T	0.0325742	0.00370821	1.5729e-18	-0.0789115	0.096488	0.41345
(BASO+NEUT)#	rs12440045	C	A	-0.0240682	0.00364797	4.17542e-11	0.257068	0.0920722	0.00523781
(BASO+NEUT)#	rs12550612	A	G	-0.0303817	0.00471604	1.17801e-10	0.104837	0.126073	0.405658
(BASO+NEUT)#	rs12593998	C	A	-0.0245573	0.00393462	4.338e-10	-0.0720196	0.101098	0.476232
(BASO+NEUT)#	rs12600856	C	T	0.121938	0.00366291	1e-200	-0.152769	0.0962511	0.112469
(BASO+NEUT)#	rs1260326	C	T	-0.0325166	0.0036528	5.49288e-19	-0.0696595	0.0979477	0.476967
(BASO+NEUT)#	rs12716647	C	G	0.0217247	0.00376027	7.58508e-09	0.0835186	0.0982499	0.39529
(BASO+NEUT)#	rs12752838	G	A	0.0240085	0.0035861	2.15924e-11	0.0393819	0.0958672	0.681223
(BASO+NEUT)#	rs12936529	T	C	-0.0381967	0.0035963	2.37684e-26	-0.192143	0.0954586	0.0441306
(BASO+NEUT)#	rs13125760	T	C	-0.0207507	0.00366422	1.487e-08	-0.0517197	0.0929683	0.577995
(BASO+NEUT)#	rs13139045	C	T	-0.0202835	0.00371133	4.62104e-08	0.0894716	0.099478	0.368433
(BASO+NEUT)#	rs1334577	A	G	-0.0247431	0.00420406	3.96798e-09	-0.170871	0.112395	0.128443
(BASO+NEUT)#	rs1352846	G	A	-0.0254518	0.00394253	1.07701e-10	-0.0869472	0.104125	0.403701
(BASO+NEUT)#	rs1570884	G	A	0.0236259	0.00395681	2.35901e-09	-0.200043	0.104822	0.0563404
(BASO+NEUT)#	rs16850073	T	C	0.0532695	0.00372164	1.80302e-46	0.0112539	0.0992981	0.909765
(BASO+NEUT)#	rs16978075	C	T	0.0367062	0.00577937	2.13599e-10	-0.192229	0.151991	0.205966
(BASO+NEUT)#	rs1807337	C	G	0.0204699	0.00366179	2.26898e-08	0.131623	0.0969206	0.174448
(BASO+NEUT)#	rs1834550	C	T	-0.0200106	0.0036164	3.14297e-08	0.00886545	0.0938695	0.924756
(BASO+NEUT)#	rs1892534	T	C	-0.0471153	0.00369811	3.52777e-37	0.102118	0.0981334	0.298057
(BASO+NEUT)#	rs1991651	G	C	0.0269483	0.00369921	3.21884e-13	-0.145254	0.134049	0.278547
(BASO+NEUT)#	rs201194591	T	C	0.0253186	0.00373119	1.15611e-11	0.0342692	0.102049	0.737014
(BASO+NEUT)#	rs2082382	A	G	-0.0359256	0.00364061	5.72928e-23	-0.00313765	0.0961029	0.973955
(BASO+NEUT)#	rs2208568	C	T	-0.0626016	0.00582597	6.23735e-27	-0.0140741	0.148796	0.924644
(BASO+NEUT)#	rs2246941	A	C	0.0215573	0.00377897	1.167e-08	0.175328	0.102847	0.0882409
(BASO+NEUT)#	rs2251188	G	A	0.0213674	0.00364766	4.689e-09	-0.0806343	0.0969346	0.405498
(BASO+NEUT)#	rs2338224	G	A	-0.0419011	0.0054976	2.50323e-14	0.0484313	0.137504	0.724675
(BASO+NEUT)#	rs2373437	C	T	-0.0228586	0.00373475	9.32696e-10	0.00562429	0.100985	0.955585
(BASO+NEUT)#	rs2436845	A	G	-0.0215608	0.00363567	3.02301e-09	-0.122154	0.0957399	0.201992
(BASO+NEUT)#	rs2504235	G	A	0.0257358	0.00373853	5.82237e-12	-0.0345572	0.0937614	0.712453
(BASO+NEUT)#	rs2802372	C	A	-0.0204912	0.00365463	2.06001e-08	-0.00286687	0.0973908	0.976516
(BASO+NEUT)#	rs2807740	T	C	0.0405209	0.00426588	2.12178e-21	-0.140741	0.121102	0.245167
(BASO+NEUT)#	rs2954027	A	T	0.0226594	0.00360023	3.09599e-10	-0.111468	0.0978132	0.254453
(BASO+NEUT)#	rs2979489	A	G	0.0281169	0.00409042	6.25029e-12	0.0771533	0.114658	0.501013
(BASO+NEUT)#	rs2992836	T	G	0.0296304	0.00467286	2.28302e-10	0.298809	0.123464	0.015511
(BASO+NEUT)#	rs3184504	C	T	-0.0259686	0.00357738	3.89583e-13	0.245336	0.0991444	0.013341
(BASO+NEUT)#	rs3742716	A	G	0.0266721	0.00382882	3.25687e-12	-0.0895069	0.100845	0.374774
(BASO+NEUT)#	rs3747869	C	A	0.0334004	0.0059774	2.30001e-08	-0.139837	0.14944	0.349407
(BASO+NEUT)#	rs3781454	A	G	0.0218783	0.00386236	1.47499e-08	0.0680872	0.0990753	0.49194
(BASO+NEUT)#	rs385893	C	T	0.0266236	0.00359038	1.21395e-13	-0.137358	0.0980485	0.161238
(BASO+NEUT)#	rs445	T	C	-0.0992611	0.00607556	5.31741e-60	-0.245113	0.151744	0.106244
(BASO+NEUT)#	rs4599108	T	C	-0.020636	0.00363653	1.38998e-08	0.0884506	0.0920449	0.336577
(BASO+NEUT)#	rs4760	G	A	-0.0859248	0.00493017	5.0269e-68	0.041649	0.127011	0.742973
(BASO+NEUT)#	rs4761234	C	T	0.023041	0.00359903	1.53402e-10	0.0734722	0.0980549	0.453679
(BASO+NEUT)#	rs4924590	A	T	0.0353279	0.0041793	2.83792e-17	-0.0476535	0.111189	0.668227
(BASO+NEUT)#	rs5747327	G	T	0.0206487	0.003586	8.50394e-09	0.158756	0.0943696	0.0925145
(BASO+NEUT)#	rs60606273	T	A	0.0485325	0.0076521	2.26199e-10	-0.168252	0.182054	0.355389
(BASO+NEUT)#	rs6500550	T	C	-0.0236395	0.00393267	1.84298e-09	-0.13788	0.102667	0.179276
(BASO+NEUT)#	rs6554196	G	C	-0.0221203	0.00368584	1.95601e-09	-0.0723608	0.0943229	0.442986
(BASO+NEUT)#	rs6665290	T	C	-0.0261885	0.00362989	5.4063e-13	-0.0922334	0.0972017	0.342678
(BASO+NEUT)#	rs6740847	G	A	0.0250549	0.00362665	4.89666e-12	-0.264021	0.0966548	0.00630304
(BASO+NEUT)#	rs7047907	A	G	0.0226361	0.00410507	3.50397e-08	-0.0563987	0.105347	0.5924
(BASO+NEUT)#	rs7168592	T	C	0.0424535	0.00580689	2.65399e-13	-0.13163	0.160472	0.412063
(BASO+NEUT)#	rs7259539	T	C	0.0213497	0.00361214	3.40997e-09	0.051801	0.0965917	0.591759
(BASO+NEUT)#	rs72692639	G	A	0.0245885	0.00408173	1.70098e-09	0.157647	0.10764	0.143037
(BASO+NEUT)#	rs749780	A	C	0.0239013	0.00407105	4.33102e-09	0.174114	0.107373	0.104894
(BASO+NEUT)#	rs7679673	A	C	-0.0235871	0.0036854	1.55199e-10	-0.0208173	0.092962	0.822809
(BASO+NEUT)#	rs7896518	G	A	-0.0359733	0.00367294	1.19289e-22	-0.0600969	0.0991956	0.544619
(BASO+NEUT)#	rs791357	C	T	-0.0414239	0.00406122	1.98609e-24	0.00741671	0.10969	0.946092
(BASO+NEUT)#	rs8179	C	T	-0.0390114	0.00442927	1.27791e-18	0.206185	0.118647	0.0822451
(BASO+NEUT)#	rs8705	A	G	-0.0239447	0.00393411	1.15499e-09	0.139518	0.10275	0.174514
(BASO+NEUT)#	rs891389	T	C	-0.0246899	0.00379214	7.47481e-11	-0.0110182	0.0939321	0.906623
(BASO+NEUT)#	rs9287604	C	G	0.0309584	0.00409901	4.26481e-14	0.106007	0.108781	0.329812
(BASO+NEUT)#	rs9344678	T	C	-0.0296688	0.00362316	2.6418e-16	0.120392	0.0930594	0.195765
(BASO+NEUT)#	rs9400271	A	G	0.0339515	0.00358955	3.12608e-21	0.214435	0.0956745	0.0250069
(BASO+NEUT)#	rs9402685	C	T	-0.0341021	0.0042803	1.62293e-15	-0.0161563	0.103391	0.875825
(BASO+NEUT)#	rs9872570	A	T	-0.0242491	0.00367678	4.24717e-11	-0.237205	0.0981602	0.01567
(BASO+NEUT)#	rs9977672	A	G	-0.0256165	0.00415407	6.97798e-10	-0.0653639	0.107435	0.54292
(BASO+NEUT)#	rs998584	A	C	0.0203857	0.00359015	1.36101e-08	-0.180249	0.0965793	0.0619955
GRAN#	rs10075801	G	A	-0.0357169	0.0036307	7.76426e-23	0.0636632	0.0930533	0.493875
GRAN#	rs10104003	T	C	-0.0257389	0.00447898	9.10605e-09	0.0374338	0.124763	0.764147
GRAN#	rs10121164	A	G	-0.0218793	0.00387877	1.69301e-08	0.0161183	0.100854	0.873024
GRAN#	rs10138752	T	C	-0.0442573	0.00673154	4.87753e-11	0.159166	0.194932	0.414202
GRAN#	rs10409243	T	C	-0.0216946	0.0037528	7.43002e-09	-0.0346994	0.0964468	0.719013
GRAN#	rs10882895	G	A	0.047052	0.00365786	7.2477e-38	0.00862616	0.0969735	0.929119
GRAN#	rs10995477	C	T	-0.0347266	0.0035979	4.82614e-22	-0.0632331	0.0996798	0.525844
GRAN#	rs1144700	T	C	-0.033867	0.00473094	8.1508e-13	0.0358292	0.12323	0.771243
GRAN#	rs1149193	A	G	-0.0209768	0.00378168	2.90703e-08	-0.0410911	0.0928602	0.658124
GRAN#	rs115478735	T	A	-0.0423695	0.0046401	6.77642e-20	0.0294387	0.112042	0.792746
GRAN#	rs11678685	A	G	0.0300244	0.00385868	7.19449e-15	-0.0279861	0.101017	0.781747
GRAN#	rs11725704	G	A	0.0722831	0.00370592	1e-84	-0.0473456	0.0947725	0.617376
GRAN#	rs11920354	A	C	-0.0214596	0.00367346	5.16404e-09	0.111561	0.10108	0.269729
GRAN#	rs12239046	C	T	0.0324057	0.00371076	2.48199e-18	-0.0789115	0.096488	0.41345
GRAN#	rs12440045	C	A	-0.022688	0.0036505	5.13204e-10	0.257068	0.0920722	0.00523781
GRAN#	rs1250568	C	T	-0.0211345	0.0036505	7.06106e-09	0.014011	0.0974734	0.885704
GRAN#	rs12550612	A	G	-0.0328869	0.00471934	3.20184e-12	0.104837	0.126073	0.405658
GRAN#	rs12593998	C	A	-0.0258037	0.00393744	5.62341e-11	-0.0720196	0.101098	0.476232
GRAN#	rs12600856	C	T	0.121802	0.00366605	1e-200	-0.152769	0.0962511	0.112469
GRAN#	rs1260326	C	T	-0.0315078	0.00365605	6.8124e-18	-0.0696595	0.0979477	0.476967
GRAN#	rs12716647	C	G	0.0210534	0.00376329	2.21299e-08	0.0835186	0.0982499	0.39529
GRAN#	rs12752838	G	A	0.0242906	0.00358903	1.30587e-11	0.0393819	0.0958672	0.681223
GRAN#	rs12936529	T	C	-0.0380624	0.00359917	3.87793e-26	-0.192143	0.0954586	0.0441306
GRAN#	rs13125760	T	C	-0.0205224	0.0036673	2.19301e-08	-0.0517197	0.0929683	0.577995
GRAN#	rs13139045	C	T	-0.020655	0.003715	2.69898e-08	0.0894716	0.099478	0.368433
GRAN#	rs1334577	A	G	-0.023671	0.00420772	1.84799e-08	-0.170871	0.112395	0.128443
GRAN#	rs1352846	G	A	-0.0253152	0.00394564	1.39901e-10	-0.0869472	0.104125	0.403701
GRAN#	rs1570884	G	A	0.0244051	0.00395973	7.12394e-10	-0.200043	0.104822	0.0563404
GRAN#	rs1611236	A	G	0.0230202	0.00385832	2.426e-09	0.181596	0.137998	0.188198
GRAN#	rs16850073	T	C	0.0524728	0.00372525	4.6505e-45	0.0112539	0.0992981	0.909765
GRAN#	rs16978075	C	T	0.0361124	0.00578376	4.27199e-10	-0.192229	0.151991	0.205966
GRAN#	rs174555	C	T	-0.0290509	0.00387722	6.74528e-14	0.0862439	0.103348	0.404001
GRAN#	rs1892534	T	C	-0.0471161	0.00370085	3.97009e-37	0.102118	0.0981334	0.298057
GRAN#	rs1991651	G	C	0.0262839	0.00370239	1.25487e-12	-0.145254	0.134049	0.278547
GRAN#	rs201194591	T	C	0.0243476	0.00373377	6.98715e-11	0.0342692	0.102049	0.737014
GRAN#	rs2082382	A	G	-0.0320428	0.00364384	1.4471e-18	-0.00313765	0.0961029	0.973955
GRAN#	rs2208568	C	T	-0.0615057	0.00583049	5.13452e-26	-0.0140741	0.148796	0.924644
GRAN#	rs2246941	A	C	0.0215282	0.00378191	1.25199e-08	0.175328	0.102847	0.0882409
GRAN#	rs2251188	G	A	0.0202332	0.0036503	2.97502e-08	-0.0806343	0.0969346	0.405498
GRAN#	rs2338224	G	A	-0.0425276	0.00550174	1.07696e-14	0.0484313	0.137504	0.724675
GRAN#	rs2436845	A	G	-0.0222337	0.00363824	9.89396e-10	-0.122154	0.0957399	0.201992
GRAN#	rs2504235	G	A	0.0251416	0.00374133	1.81803e-11	-0.0345572	0.0937614	0.712453
GRAN#	rs2807740	T	C	0.042074	0.00426878	6.44318e-23	-0.140741	0.121102	0.245167
GRAN#	rs2954027	A	T	0.0232422	0.0036032	1.11499e-10	-0.111468	0.0978132	0.254453
GRAN#	rs2979488	G	A	0.0292313	0.0040994	9.99079e-13	0.0771533	0.114658	0.501013
GRAN#	rs2992836	T	G	0.0295842	0.00467601	2.503e-10	0.298809	0.123464	0.015511
GRAN#	rs3184504	C	T	-0.0338656	0.00358019	3.10384e-21	0.245336	0.0991444	0.013341
GRAN#	rs3747869	C	A	0.0327398	0.00598186	4.41998e-08	-0.139837	0.14944	0.349407
GRAN#	rs3749440	G	A	0.0207624	0.00370563	2.10698e-08	0.0143963	0.0978621	0.883047
GRAN#	rs385893	C	T	0.0276274	0.00359295	1.47911e-14	-0.137358	0.0980485	0.161238
GRAN#	rs445	T	C	-0.103841	0.00607988	2.10911e-65	-0.245113	0.151744	0.106244
GRAN#	rs4535497	A	C	-0.02043	0.00364673	2.115e-08	0.0315017	0.0951093	0.740481
GRAN#	rs4760	G	A	-0.0851294	0.00493369	1.0311e-66	0.041649	0.127011	0.742973
GRAN#	rs4761234	C	T	0.0220094	0.00360193	9.93505e-10	0.0734722	0.0980549	0.453679
GRAN#	rs4924590	A	T	0.0359474	0.00418293	8.41201e-18	-0.0476535	0.111189	0.668227
GRAN#	rs5747327	G	T	0.0212437	0.00358852	3.22203e-09	0.158756	0.0943696	0.0925145
GRAN#	rs60606273	T	A	0.049065	0.00765771	1.48201e-10	-0.168252	0.182054	0.355389
GRAN#	rs6500550	T	C	-0.0231792	0.00393568	3.87302e-09	-0.13788	0.102667	0.179276
GRAN#	rs6554196	G	C	-0.0228696	0.00368893	5.66396e-10	-0.0723608	0.0943229	0.442986
GRAN#	rs6665290	T	C	-0.025765	0.00363276	1.31795e-12	-0.0922334	0.0972017	0.342678
GRAN#	rs6740847	G	A	0.0258431	0.00362949	1.07696e-12	-0.264021	0.0966548	0.00630304
GRAN#	rs7168592	T	C	0.0406593	0.0058117	2.63209e-12	-0.13163	0.160472	0.412063
GRAN#	rs72692639	G	A	0.0258055	0.00408507	2.666e-10	0.157647	0.10764	0.143037
GRAN#	rs72767881	T	C	-0.0287064	0.00361223	1.91117e-15	0.02268	0.0951464	0.811595
GRAN#	rs749780	A	C	0.0242211	0.00407405	2.76102e-09	0.174114	0.107373	0.104894
GRAN#	rs7679673	A	C	-0.023694	0.00368818	1.32501e-10	-0.0208173	0.092962	0.822809
GRAN#	rs791357	C	T	-0.0410419	0.00406437	5.63897e-24	0.00741671	0.10969	0.946092
GRAN#	rs8018808	G	A	0.0251696	0.00359506	2.53922e-12	0.193477	0.0959802	0.0438218
GRAN#	rs8066044	G	A	0.0255602	0.00407754	3.64401e-10	0.0675133	0.105758	0.523228
GRAN#	rs8088489	G	A	0.0231422	0.0042194	4.142e-08	-0.066489	0.111813	0.552081
GRAN#	rs8179	C	T	-0.0409112	0.0044332	2.74789e-20	0.206185	0.118647	0.0822451
GRAN#	rs8705	A	G	-0.0241127	0.00393654	9.0469e-10	0.139518	0.10275	0.174514
GRAN#	rs891389	T	C	-0.0249107	0.00379469	5.21555e-11	-0.0110182	0.0939321	0.906623
GRAN#	rs9287604	C	G	0.0302485	0.00410278	1.67186e-13	0.106007	0.108781	0.329812
GRAN#	rs9344678	T	C	-0.0283789	0.00362593	5.00956e-15	0.120392	0.0930594	0.195765
GRAN#	rs9400271	A	G	0.0346256	0.00359241	5.49541e-22	0.214435	0.0956745	0.0250069
GRAN#	rs9402685	C	T	-0.0364968	0.00428218	1.55489e-17	-0.0161563	0.103391	0.875825
GRAN#	rs9872440	C	T	-0.0255277	0.00367843	3.92645e-12	-0.241093	0.0983232	0.014205
GRAN#	rs9977672	A	G	-0.0244555	0.00415714	4.03497e-09	-0.0653639	0.107435	0.54292
GRAN#	rs998584	A	C	0.0203972	0.00359301	1.37101e-08	-0.180249	0.0965793	0.0619955
GRAN%MYELOID	rs10757287	T	A	0.030128	0.00483051	4.45995e-10	-0.0952393	0.130898	0.466868
GRAN%MYELOID	rs10760497	T	C	0.0233437	0.00360319	9.25763e-11	0.106047	0.0940502	0.259508
GRAN%MYELOID	rs10803758	C	T	0.0388304	0.00368951	6.65733e-26	0.1362	0.100991	0.177452
GRAN%MYELOID	rs10849448	G	A	0.0464357	0.00432614	7.06643e-27	-0.060808	0.10608	0.566492
GRAN%MYELOID	rs10885396	T	C	0.0232087	0.00360176	1.166e-10	0.113009	0.094139	0.229965
GRAN%MYELOID	rs10995477	C	T	-0.0255399	0.00358053	9.81974e-13	-0.0632331	0.0996798	0.525844
GRAN%MYELOID	rs11725704	G	A	0.0484279	0.00368824	2.20597e-39	-0.0473456	0.0947725	0.617376
GRAN%MYELOID	rs11864884	T	C	0.0514238	0.00400625	1.03205e-37	0.025828	0.0978213	0.791755
GRAN%MYELOID	rs12082983	G	A	-0.0216105	0.00368379	4.454e-09	-0.159006	0.0946233	0.0928774
GRAN%MYELOID	rs12416595	G	C	-0.0246105	0.00428098	8.98711e-09	0.20723	0.114115	0.0693745
GRAN%MYELOID	rs12602172	A	G	0.0892947	0.00364747	2.33884e-132	-0.143348	0.0957719	0.134456
GRAN%MYELOID	rs1260326	C	T	-0.0393414	0.00363641	2.80479e-27	-0.0696595	0.0979477	0.476967
GRAN%MYELOID	rs12787112	G	A	0.0223691	0.0037354	2.119e-09	0.0376681	0.102397	0.712975
GRAN%MYELOID	rs12936529	T	C	-0.0348008	0.00358133	2.54507e-22	-0.192143	0.0954586	0.0441306
GRAN%MYELOID	rs1493209	A	G	0.0231249	0.00365301	2.44602e-10	-0.0440794	0.0967237	0.648588
GRAN%MYELOID	rs1555133	A	G	0.0294236	0.0039149	5.65718e-14	0.0710326	0.101147	0.482511
GRAN%MYELOID	rs1663626	A	C	-0.0232805	0.00366507	2.12501e-10	-0.0680845	0.0988343	0.490901
GRAN%MYELOID	rs16850073	T	C	0.0366196	0.00370822	5.32844e-23	0.0112539	0.0992981	0.909765
GRAN%MYELOID	rs17382303	G	T	-0.0410687	0.00405942	4.6505e-24	0.151296	0.113345	0.181934
GRAN%MYELOID	rs174556	T	C	-0.0329064	0.00385931	1.508e-17	0.0862439	0.103348	0.404001
GRAN%MYELOID	rs17592479	A	T	-0.0246634	0.00355842	4.17927e-12	-0.102188	0.098107	0.297597
GRAN%MYELOID	rs17613339	T	C	-0.0339924	0.00536787	2.41102e-10	0.131636	0.135898	0.332725
GRAN%MYELOID	rs1800973	A	C	-0.087059	0.00742804	1.003e-31	-0.140011	0.19995	0.483782
GRAN%MYELOID	rs2010054	G	A	-0.0739914	0.00361928	6.84069e-93	0.0468871	0.0986415	0.634553
GRAN%MYELOID	rs2082382	A	G	-0.036603	0.00362531	5.724e-24	-0.00313765	0.0961029	0.973955
GRAN%MYELOID	rs2228467	C	T	-0.127054	0.00741996	9.95864e-66	-0.0494001	0.178034	0.781415
GRAN%MYELOID	rs2275984	C	T	0.0264913	0.0038664	7.29962e-12	0.118706	0.0999244	0.234849
GRAN%MYELOID	rs246395	C	T	0.0478237	0.00382272	6.55239e-36	0.108635	0.0985221	0.270182
GRAN%MYELOID	rs2516839	T	C	-0.0234247	0.00365816	1.51901e-10	-0.159168	0.0977269	0.103376
GRAN%MYELOID	rs2667978	G	A	-0.0254061	0.00448549	1.47798e-08	0.0935488	0.114305	0.41312
GRAN%MYELOID	rs2682509	G	A	0.047441	0.0053921	1.38995e-18	-0.0317957	0.137717	0.81741
GRAN%MYELOID	rs2738752	G	A	0.0272299	0.00381384	9.34975e-13	0.00215324	0.0994298	0.982722
GRAN%MYELOID	rs28574727	T	C	0.0361101	0.00460183	4.26481e-15	0.238903	0.121757	0.0497474
GRAN%MYELOID	rs2868729	G	A	0.0230744	0.00374898	7.51502e-10	-0.00782397	0.0990571	0.937045
GRAN%MYELOID	rs2869981	G	A	0.0388763	0.00389681	1.93286e-23	0.0500492	0.100441	0.618278
GRAN%MYELOID	rs2951865	C	A	0.0291412	0.00360096	5.83983e-16	0.0982899	0.0963619	0.307724
GRAN%MYELOID	rs2975785	G	A	-0.0206616	0.00357705	7.64293e-09	0.0251502	0.0936539	0.788281
GRAN%MYELOID	rs34293785	C	T	-0.0300597	0.00372122	6.5887e-16	0.0795514	0.098108	0.417449
GRAN%MYELOID	rs34502618	G	A	-0.0337645	0.00481231	2.27824e-12	-0.26728	0.127919	0.0366674
GRAN%MYELOID	rs35979828	T	C	0.0466495	0.00699023	2.49689e-11	-0.125537	0.170707	0.462098
GRAN%MYELOID	rs3784526	A	G	0.0484352	0.00578658	5.75043e-17	-0.138735	0.161255	0.389601
GRAN%MYELOID	rs3796051	T	G	0.0203889	0.00363295	1.99701e-08	0.0348223	0.0982283	0.722961
GRAN%MYELOID	rs3816521	A	T	-0.0220672	0.00383113	8.41201e-09	-0.13833	0.107265	0.197184
GRAN%MYELOID	rs385893	C	T	0.0224897	0.00357262	3.07397e-10	-0.137358	0.0980485	0.161238
GRAN%MYELOID	rs3923121	C	T	0.0255679	0.00381909	2.16023e-11	-0.0371183	0.102555	0.717401
GRAN%MYELOID	rs4142441	G	A	-0.0467819	0.00505516	2.15725e-20	-0.0122751	0.132873	0.926394
GRAN%MYELOID	rs4260915	T	C	-0.0403844	0.00384689	8.82877e-26	-0.110752	0.0969345	0.253229
GRAN%MYELOID	rs4272	G	A	0.0486948	0.00439645	1.64097e-28	-0.211041	0.117473	0.0724152
GRAN%MYELOID	rs4626924	T	C	0.0309342	0.00364276	2.03095e-17	0.0437733	0.093527	0.639764
GRAN%MYELOID	rs4711698	T	C	0.0431986	0.00415216	2.38013e-25	-0.227759	0.109012	0.0366809
GRAN%MYELOID	rs4760	G	A	-0.0629712	0.00490688	1.06807e-37	0.041649	0.127011	0.742973
GRAN%MYELOID	rs4964677	C	T	-0.0252408	0.00366784	5.91562e-12	0.00750956	0.0932753	0.935832
GRAN%MYELOID	rs4970966	T	G	0.0647237	0.00430205	3.72992e-51	0.0867579	0.112138	0.439127
GRAN%MYELOID	rs55793580	T	C	-0.0390012	0.00493498	2.7227e-15	0.126368	0.122412	0.301926
GRAN%MYELOID	rs58473820	T	C	-0.0296965	0.00368283	7.41481e-16	0.136785	0.099706	0.170099
GRAN%MYELOID	rs6125961	A	C	0.0599125	0.00447702	7.68245e-41	-0.15133	0.117324	0.197103
GRAN%MYELOID	rs62262391	T	C	0.0243622	0.00429003	1.356e-08	-0.188714	0.112528	0.0935341
GRAN%MYELOID	rs62408211	T	A	-0.0205757	0.00371075	2.94198e-08	0.0830731	0.0972493	0.392979
GRAN%MYELOID	rs6469606	T	C	0.0348828	0.00362448	6.3183e-22	-0.0814952	0.0945548	0.388751
GRAN%MYELOID	rs6658646	T	C	0.0300059	0.0048576	6.528e-10	-0.0183828	0.121321	0.879564
GRAN%MYELOID	rs7115703	A	T	0.0543283	0.00357784	4.46786e-52	-0.0493344	0.0919854	0.591732
GRAN%MYELOID	rs7212590	T	C	0.0514428	0.00657586	5.15941e-15	0.193573	0.163504	0.23645
GRAN%MYELOID	rs72767881	T	C	-0.0250832	0.00359479	3.00193e-12	0.02268	0.0951464	0.811595
GRAN%MYELOID	rs72810690	A	C	0.0238866	0.00413708	7.75104e-09	0.00426833	0.106994	0.968178
GRAN%MYELOID	rs72834597	G	A	0.0465993	0.00490668	2.15824e-21	-0.220582	0.132437	0.0958032
GRAN%MYELOID	rs75637630	C	A	-0.0248739	0.00407853	1.06901e-09	0.00791874	0.108691	0.941921
GRAN%MYELOID	rs7753705	C	A	0.0219914	0.00358871	8.90307e-10	0.214435	0.0956745	0.0250069
GRAN%MYELOID	rs7785014	C	T	0.0243529	0.003831	2.06001e-10	-0.131638	0.0995029	0.185849
GRAN%MYELOID	rs7903847	C	T	-0.0253807	0.00403416	3.145e-10	0.0983452	0.100179	0.326251
GRAN%MYELOID	rs8020912	T	C	-0.0467643	0.00404774	7.11377e-31	0.00435675	0.106168	0.967267
GRAN%MYELOID	rs8025803	T	A	0.0723436	0.00408016	2.43613e-70	-0.0301952	0.112222	0.787878
GRAN%MYELOID	rs8176759	A	G	0.0550394	0.00728987	4.3481e-14	-0.189009	0.179074	0.291206
GRAN%MYELOID	rs828999	A	G	0.0225114	0.00358553	3.42098e-10	0.0479092	0.0947248	0.613016
GRAN%MYELOID	rs915125	T	C	-0.0422682	0.00399522	3.70169e-26	0.049937	0.105417	0.635707
GRAN%MYELOID	rs9909465	T	C	0.0263217	0.00432651	1.17401e-09	-0.106841	0.119231	0.370204
MYELOID#	rs10075801	G	A	-0.0376138	0.00364004	4.97852e-25	0.0636632	0.0930533	0.493875
MYELOID#	rs10104003	T	C	-0.0258992	0.0044907	8.05601e-09	0.0374338	0.124763	0.764147
MYELOID#	rs10138752	T	C	-0.04257	0.00674596	2.78202e-10	0.159166	0.194932	0.414202
MYELOID#	rs10409243	T	C	-0.0228254	0.00376198	1.29999e-09	-0.0346994	0.0964468	0.719013
MYELOID#	rs10736701	T	C	0.0207268	0.00366136	1.50501e-08	0.0411467	0.0949368	0.664716
MYELOID#	rs10882895	G	A	0.050339	0.00366694	6.9215e-43	0.00862616	0.0969735	0.929119
MYELOID#	rs1134924	T	C	-0.0221561	0.00361688	9.02589e-10	0.124766	0.0924869	0.177333
MYELOID#	rs1144700	T	C	-0.0343434	0.00474204	4.41062e-13	0.0358292	0.12323	0.771243
MYELOID#	rs115478735	T	A	-0.04553	0.0046507	1.24394e-22	0.0294387	0.112042	0.792746
MYELOID#	rs11678685	A	G	0.0320081	0.00386857	1.29688e-16	-0.0279861	0.101017	0.781747
MYELOID#	rs11723621	G	A	-0.0259748	0.00395315	5.00956e-11	-0.0869472	0.104125	0.403701
MYELOID#	rs11725704	G	A	0.0707374	0.00371527	8.0094e-81	-0.0473456	0.0947725	0.617376
MYELOID#	rs11920354	A	C	-0.0210293	0.00368271	1.128e-08	0.111561	0.10108	0.269729
MYELOID#	rs12239046	C	T	0.0327145	0.00371961	1.42791e-18	-0.0789115	0.096488	0.41345
MYELOID#	rs12440045	C	A	-0.0218995	0.00365991	2.18198e-09	0.257068	0.0920722	0.00523781
MYELOID#	rs1250568	C	T	-0.0206602	0.00365903	1.639e-08	0.014011	0.0974734	0.885704
MYELOID#	rs12550612	A	G	-0.032842	0.00473119	3.87704e-12	0.104837	0.126073	0.405658
MYELOID#	rs12600856	C	T	0.118206	0.00367499	1e-200	-0.152769	0.0962511	0.112469
MYELOID#	rs1260326	C	T	-0.0286908	0.00366506	4.9488e-15	-0.0696595	0.0979477	0.476967
MYELOID#	rs12752838	G	A	0.0232889	0.00359808	9.63385e-11	0.0393819	0.0958672	0.681223
MYELOID#	rs12936529	T	C	-0.0363699	0.00360856	6.85646e-24	-0.192143	0.0954586	0.0441306
MYELOID#	rs13125760	T	C	-0.0218775	0.00367639	2.66803e-09	-0.0517197	0.0929683	0.577995
MYELOID#	rs1334577	A	G	-0.0253515	0.00421868	1.86299e-09	-0.170871	0.112395	0.128443
MYELOID#	rs13434265	T	C	-0.0202543	0.00367028	3.42003e-08	0.0626415	0.0955614	0.512139
MYELOID#	rs1570884	G	A	0.0257875	0.00396981	8.25277e-11	-0.200043	0.104822	0.0563404
MYELOID#	rs1611236	A	G	0.0256985	0.00386751	3.03809e-11	0.181596	0.137998	0.188198
MYELOID#	rs16850073	T	C	0.051027	0.00373516	1.72902e-42	0.0112539	0.0992981	0.909765
MYELOID#	rs16939607	A	G	-0.027955	0.00510024	4.22698e-08	0.117519	0.131806	0.372604
MYELOID#	rs16978075	C	T	0.0358824	0.00579992	6.14299e-10	-0.192229	0.151991	0.205966
MYELOID#	rs174555	C	T	-0.0264683	0.00388752	9.85825e-12	0.0862439	0.103348	0.404001
MYELOID#	rs1892534	T	C	-0.0463462	0.00371045	8.3888e-36	0.102118	0.0981334	0.298057
MYELOID#	rs2082382	A	G	-0.0288297	0.00365253	2.94781e-15	-0.00313765	0.0961029	0.973955
MYELOID#	rs2208568	C	T	-0.0677218	0.00584579	4.92606e-31	-0.0140741	0.148796	0.924644
MYELOID#	rs2219143	A	G	0.0213588	0.00383656	2.58899e-08	0.239695	0.0956277	0.0121919
MYELOID#	rs2246941	A	C	0.0217092	0.00379104	1.02499e-08	0.175328	0.102847	0.0882409
MYELOID#	rs2251188	G	A	0.0207796	0.00365945	1.36e-08	-0.0806343	0.0969346	0.405498
MYELOID#	rs2338224	G	A	-0.0444718	0.00551562	7.45075e-16	0.0484313	0.137504	0.724675
MYELOID#	rs238914	A	C	0.0254177	0.00369428	5.97448e-12	-0.0913685	0.093826	0.330152
MYELOID#	rs2436845	A	G	-0.021157	0.00364689	6.57703e-09	-0.122154	0.0957399	0.201992
MYELOID#	rs2451279	G	A	-0.025764	0.00377112	8.37915e-12	-0.125953	0.0994583	0.205375
MYELOID#	rs247833	A	G	0.0312195	0.00420455	1.1259e-13	0.0149867	0.115973	0.897179
MYELOID#	rs2543666	T	C	-0.0218579	0.00394515	3.01703e-08	0.0702278	0.107206	0.51242
MYELOID#	rs2807740	T	C	0.0411856	0.0042791	6.28058e-22	-0.140741	0.121102	0.245167
MYELOID#	rs2860773	T	G	0.0239707	0.00366293	5.98412e-11	0.131623	0.0969206	0.174448
MYELOID#	rs2979489	A	G	0.0293553	0.0041039	8.48985e-13	0.0771533	0.114658	0.501013
MYELOID#	rs2992836	T	G	0.0280834	0.00468728	2.07998e-09	0.298809	0.123464	0.015511
MYELOID#	rs3184504	C	T	-0.0383437	0.00358918	1.22096e-26	0.245336	0.0991444	0.013341
MYELOID#	rs3747869	C	A	0.0347806	0.00599774	6.67406e-09	-0.139837	0.14944	0.349407
MYELOID#	rs3749440	G	A	0.0203909	0.00371462	4.03404e-08	0.0143963	0.0978621	0.883047
MYELOID#	rs385893	C	T	0.0265381	0.00360193	1.735e-13	-0.137358	0.0980485	0.161238
MYELOID#	rs445	T	C	-0.110304	0.00609311	3.00885e-73	-0.245113	0.151744	0.106244
MYELOID#	rs4535497	A	C	-0.0210299	0.00365624	8.82999e-09	0.0315017	0.0951093	0.740481
MYELOID#	rs4711750	A	T	0.0207902	0.00358576	6.71197e-09	0.180249	0.0965793	0.0619955
MYELOID#	rs4760	G	A	-0.0830987	0.00494622	2.42326e-63	0.041649	0.127011	0.742973
MYELOID#	rs4761234	C	T	0.0201643	0.00361146	2.35798e-08	0.0734722	0.0980549	0.453679
MYELOID#	rs4924590	A	T	0.0378914	0.00419368	1.63493e-19	-0.0476535	0.111189	0.668227
MYELOID#	rs57307236	G	A	-0.0208921	0.0036621	1.16399e-08	-0.0359409	0.0972805	0.711789
MYELOID#	rs5747327	G	T	0.0222355	0.00359773	6.39308e-10	0.158756	0.0943696	0.0925145
MYELOID#	rs60606273	T	A	0.0541025	0.00767826	1.83908e-12	-0.168252	0.182054	0.355389
MYELOID#	rs6416877	G	T	0.0270467	0.00406456	2.84708e-11	0.026619	0.104419	0.79878
MYELOID#	rs6500550	T	C	-0.0223954	0.00394636	1.38701e-08	-0.13788	0.102667	0.179276
MYELOID#	rs6554196	G	C	-0.0240911	0.00369828	7.31139e-11	-0.0723608	0.0943229	0.442986
MYELOID#	rs6665290	T	C	-0.0239857	0.00364131	4.48539e-11	-0.0922334	0.0972017	0.342678
MYELOID#	rs6740847	G	A	0.0396242	0.00363856	1.28499e-27	-0.264021	0.0966548	0.00630304
MYELOID#	rs6782228	C	G	-0.0397731	0.00408966	2.35288e-22	-0.0831114	0.11449	0.467884
MYELOID#	rs6846966	G	A	-0.0213927	0.00382064	2.15298e-08	0.0919326	0.105474	0.38342
MYELOID#	rs7034139	A	C	0.0318596	0.00429182	1.14209e-13	-0.125586	0.120364	0.296769
MYELOID#	rs7168211	G	A	-0.0253416	0.00393249	1.16201e-10	-0.0720196	0.101098	0.476232
MYELOID#	rs7168592	T	C	0.0375288	0.00582739	1.19399e-10	-0.13163	0.160472	0.412063
MYELOID#	rs72767881	T	C	-0.0270111	0.00362126	8.71565e-14	0.02268	0.0951464	0.811595
MYELOID#	rs72790862	C	T	-0.0243396	0.0039221	5.44302e-10	0.030476	0.102394	0.765983
MYELOID#	rs72951772	A	C	-0.0301626	0.00538898	2.18002e-08	-0.168798	0.147007	0.250874
MYELOID#	rs749780	A	C	0.027374	0.00408432	2.05305e-11	0.174114	0.107373	0.104894
MYELOID#	rs7520047	C	A	-0.0238719	0.00372279	1.43301e-10	-0.0768995	0.0937535	0.412085
MYELOID#	rs7663401	T	C	0.0211337	0.0037488	1.726e-08	0.0260068	0.0928766	0.779466
MYELOID#	rs7896518	G	A	-0.0345936	0.00368513	6.15177e-21	-0.0600969	0.0991956	0.544619
MYELOID#	rs791357	C	T	-0.0415465	0.00407504	2.08018e-24	0.00741671	0.10969	0.946092
MYELOID#	rs8018808	G	A	0.0242942	0.00360416	1.57688e-11	0.193477	0.0959802	0.0438218
MYELOID#	rs8179	C	T	-0.0369209	0.00444542	9.95176e-17	0.206185	0.118647	0.0822451
MYELOID#	rs8705	A	G	-0.0265536	0.00394682	1.72187e-11	0.139518	0.10275	0.174514
MYELOID#	rs891389	T	C	-0.0248576	0.00380493	6.44614e-11	-0.0110182	0.0939321	0.906623
MYELOID#	rs9287604	C	G	0.0305956	0.00411215	1.00508e-13	0.106007	0.108781	0.329812
MYELOID#	rs9321570	C	G	-0.0207294	0.00371712	2.45098e-08	-0.136758	0.0983129	0.164212
MYELOID#	rs9344678	T	C	-0.0273975	0.00363527	4.82503e-14	0.120392	0.0930594	0.195765
MYELOID#	rs9400271	A	G	0.0349508	0.00360119	2.86088e-22	0.214435	0.0956745	0.0250069
MYELOID#	rs9402685	C	T	-0.0395811	0.00429413	3.04229e-20	-0.0161563	0.103391	0.875825
MYELOID#	rs9872440	C	T	-0.0318306	0.00368753	6.03115e-18	-0.241093	0.0983232	0.014205
MONO#	rs10075801	G	A	-0.0277644	0.00361383	1.55597e-14	0.0636632	0.0930533	0.493875
MONO#	rs10489481	A	G	-0.0302919	0.00381862	2.14487e-15	0.0564388	0.105743	0.593525
MONO#	rs11039155	A	G	0.0288005	0.0050325	1.04701e-08	0.00645165	0.131368	0.960831
MONO#	rs11189122	A	G	0.0499785	0.00364188	7.36546e-43	0.025064	0.096781	0.795653
MONO#	rs113232639	A	G	-0.0220331	0.00363276	1.31899e-09	-0.03804	0.0951981	0.68946
MONO#	rs115478735	T	A	-0.0453501	0.0046113	7.99098e-23	0.0294387	0.112042	0.792746
MONO#	rs11664092	A	G	0.0248877	0.00434467	1.014e-08	-0.00908944	0.111567	0.935068
MONO#	rs11775706	T	C	-0.0217474	0.00356801	1.09401e-09	0.117337	0.09495	0.216542
MONO#	rs13022141	G	A	-0.0482806	0.0040369	5.76766e-33	-0.151296	0.113345	0.181934
MONO#	rs13079034	T	C	-0.0333949	0.0056631	3.70297e-09	0.0373333	0.147003	0.799524
MONO#	rs13138355	T	C	-0.0472654	0.00458874	7.02425e-25	0.223767	0.117084	0.0559822
MONO#	rs13271228	G	T	-0.0368327	0.00360224	1.53285e-24	-0.0814952	0.0945548	0.388751
MONO#	rs138918	A	G	0.0353758	0.00365316	3.53916e-22	-0.197009	0.103557	0.057115
MONO#	rs1468488	C	T	0.0259982	0.00406571	1.61002e-10	0.0864049	0.101676	0.39543
MONO#	rs1555133	A	G	-0.0328043	0.00391605	5.43501e-17	0.0710326	0.101147	0.482511
MONO#	rs1611236	A	G	0.0345792	0.0038377	2.05305e-19	0.181596	0.137998	0.188198
MONO#	rs17656204	T	C	-0.0592844	0.00384134	9.78138e-54	0.0883981	0.0988593	0.371225
MONO#	rs1789172	T	C	-0.0213078	0.00370694	9.02693e-09	-0.293464	0.0970928	0.00250692
MONO#	rs1800973	A	C	0.114582	0.00742992	1.17004e-53	-0.140011	0.19995	0.483782
MONO#	rs192009275	T	C	-0.024524	0.00427069	9.33405e-09	-0.113759	0.101131	0.260646
MONO#	rs2157691	C	G	0.022075	0.00402882	4.271e-08	-0.130685	0.107518	0.224189
MONO#	rs2228467	C	T	0.173386	0.00741631	6.98232e-121	-0.0494001	0.178034	0.781415
MONO#	rs224146	G	A	0.0213714	0.00363719	4.20804e-09	0.0662295	0.0947145	0.484393
MONO#	rs2869981	G	A	-0.0450576	0.00389786	6.60389e-31	0.0500492	0.100441	0.618278
MONO#	rs2927	C	T	-0.020354	0.00361324	1.76901e-08	0.0929494	0.0983542	0.344635
MONO#	rs333947	A	G	0.0414285	0.00498034	8.91661e-17	-0.214396	0.131718	0.103591
MONO#	rs344812	C	A	-0.0518899	0.00389023	1.38197e-40	0.214775	0.102337	0.0358443
MONO#	rs35515683	A	G	-0.0199867	0.00362902	3.63999e-08	-0.0475427	0.0943592	0.614369
MONO#	rs35602316	A	G	0.0294288	0.00476008	6.31306e-10	0.135754	0.119795	0.257123
MONO#	rs35979828	T	C	-0.0414963	0.00698814	2.88297e-09	-0.125537	0.170707	0.462098
MONO#	rs3931	G	A	0.0284486	0.00381088	8.32339e-14	-0.0279861	0.101017	0.781747
MONO#	rs4142441	G	A	0.0333539	0.00505779	4.26481e-11	-0.0122751	0.132873	0.926394
MONO#	rs4374330	T	C	-0.0297381	0.00410831	4.53628e-13	-0.129188	0.109502	0.238089
MONO#	rs445	T	C	-0.0980946	0.00604892	3.83178e-59	-0.245113	0.151744	0.106244
MONO#	rs4474742	T	A	-0.0303229	0.00356749	1.89889e-17	-0.00427643	0.0964148	0.964622
MONO#	rs4529712	G	A	-0.0222194	0.00368025	1.56498e-09	-0.00504581	0.095819	0.958003
MONO#	rs4566648	G	T	-0.0232434	0.00377262	7.22603e-10	-0.00782397	0.0990571	0.937045
MONO#	rs475616	G	A	0.0229248	0.00377776	1.29199e-09	-0.0738531	0.0938602	0.431375
MONO#	rs486955	T	C	0.0372671	0.00594586	3.66303e-10	0.0878817	0.152803	0.565202
MONO#	rs4970966	T	G	-0.072678	0.00430067	4.55827e-64	0.0867579	0.112138	0.439127
MONO#	rs509227	C	A	-0.0310763	0.0035761	3.62493e-18	-0.0649265	0.0940989	0.490205
MONO#	rs557074	G	T	0.0310564	0.00450457	5.40754e-12	-0.188166	0.123123	0.126445
MONO#	rs6125961	A	C	-0.0715748	0.00447767	1.63005e-57	-0.15133	0.117324	0.197103
MONO#	rs62227043	A	G	-0.0226283	0.00363462	4.79204e-10	0.0139245	0.0907167	0.878008
MONO#	rs6475611	A	G	-0.046229	0.00488492	2.97509e-21	-0.0736749	0.137109	0.591028
MONO#	rs653178	T	C	-0.049377	0.00356404	1.20005e-43	0.214361	0.0993725	0.0309942
MONO#	rs6540234	C	T	0.062948	0.00395528	4.99344e-57	-0.183059	0.0972424	0.0597682
MONO#	rs6554196	G	C	-0.0215471	0.00367328	4.46704e-09	-0.0723608	0.0943229	0.442986
MONO#	rs6677052	G	A	-0.0274993	0.00486195	1.54899e-08	-0.0183828	0.121321	0.879564
MONO#	rs6724151	A	C	0.0197447	0.00355827	2.87402e-08	-0.076998	0.0944184	0.414787
MONO#	rs6757927	C	T	-0.0481117	0.00493099	1.72108e-22	-0.0781534	0.132972	0.556704
MONO#	rs6782228	C	G	-0.0876166	0.00405312	1.2388e-103	-0.0831114	0.11449	0.467884
MONO#	rs7070359	G	C	0.0203064	0.00366174	2.93002e-08	-0.0452314	0.0939685	0.630271
MONO#	rs708727	A	G	0.0232676	0.00360898	1.13999e-10	-0.00168934	0.0967577	0.98607
MONO#	rs7180079	G	A	0.0564354	0.00548763	8.30998e-25	-0.169829	0.136217	0.212488
MONO#	rs7196129	C	T	0.0233565	0.00365483	1.65299e-10	-0.0382852	0.09568	0.689055
MONO#	rs7200686	T	C	0.0269234	0.00479445	1.95898e-08	0.0149543	0.119535	0.900441
MONO#	rs7212590	T	C	-0.0752735	0.00657691	2.48828e-30	0.193573	0.163504	0.23645
MONO#	rs7249692	C	T	-0.0229644	0.00381845	1.80901e-09	0.0795634	0.0965392	0.409851
MONO#	rs72674515	C	A	-0.0309146	0.00510877	1.43701e-09	0.106182	0.132758	0.423818
MONO#	rs72699818	C	T	-0.0346663	0.00464303	8.24708e-14	-0.0056284	0.121478	0.963045
MONO#	rs72726034	A	C	-0.063343	0.00570937	1.33291e-28	0.0711484	0.140993	0.613821
MONO#	rs72790861	G	C	-0.0251293	0.00389038	1.05201e-10	0.030476	0.102394	0.765983
MONO#	rs72836307	T	C	-0.0406969	0.00490314	1.03992e-16	-0.220582	0.132437	0.0958032
MONO#	rs7288670	G	A	-0.0400489	0.00387037	4.29339e-25	0.118706	0.0999244	0.234849
MONO#	rs7298732	C	T	0.0409758	0.00543328	4.64088e-14	0.0296666	0.122592	0.808785
MONO#	rs7776054	G	A	-0.0404174	0.00407067	3.11602e-23	-0.0161563	0.103391	0.875825
MONO#	rs7785014	C	T	-0.0254158	0.00383132	3.27416e-11	-0.131638	0.0995029	0.185849
MONO#	rs7826487	G	A	-0.0469708	0.00562512	6.81554e-17	0.145369	0.13932	0.296755
MONO#	rs7919533	C	T	0.0216054	0.00357999	1.58899e-09	-0.14647	0.0942719	0.120257
MONO#	rs798513	T	C	0.0201264	0.00361174	2.51102e-08	0.0394291	0.0938793	0.674488
MONO#	rs8026803	C	T	-0.0874416	0.00405732	5.11682e-103	-0.0208151	0.110723	0.850883
MONO#	rs865483	C	A	-0.0231282	0.00371478	4.78597e-10	0.0840252	0.0996563	0.399145
MONO#	rs869785	C	T	-0.0239421	0.00379868	2.92402e-10	-0.0400723	0.0986443	0.684573
MONO#	rs915125	T	C	0.0272183	0.00399541	9.59843e-12	0.049937	0.105417	0.635707
MONO#	rs9410380	C	T	-0.0496272	0.00357685	9.03649e-44	-0.160632	0.0981194	0.101608
MONO#	rs9410425	A	G	-0.03097	0.0038189	5.07458e-16	0.00834647	0.0975958	0.931847
MONO#	rs962902	C	T	0.0310915	0.00504653	7.23103e-10	0.21608	0.140499	0.124061
MONO#	rs9915112	G	A	-0.0282138	0.0044446	2.18298e-10	0.129059	0.118111	0.274527
NEUT#	rs10075801	G	A	-0.0291547	0.00362193	8.31381e-16	0.0636632	0.0930533	0.493875
NEUT#	rs10104003	T	C	-0.0252746	0.00446873	1.54999e-08	0.0374338	0.124763	0.764147
NEUT#	rs10121164	A	G	-0.0216362	0.00386916	2.24502e-08	0.0161183	0.100854	0.873024
NEUT#	rs10882895	G	A	0.046974	0.00364864	6.27336e-38	0.00862616	0.0969735	0.929119
NEUT#	rs1144700	T	C	-0.0346259	0.0047181	2.15278e-13	0.0358292	0.12323	0.771243
NEUT#	rs115478735	T	A	-0.0406021	0.00462771	1.72902e-18	0.0294387	0.112042	0.792746
NEUT#	rs11678685	A	G	0.0288749	0.00384865	6.25749e-14	-0.0279861	0.101017	0.781747
NEUT#	rs11725704	G	A	0.0727863	0.00369598	2.4581e-86	-0.0473456	0.0947725	0.617376
NEUT#	rs11741826	C	G	-0.028703	0.00361864	2.15675e-15	0.02268	0.0951464	0.811595
NEUT#	rs11920354	A	C	-0.0209837	0.00366517	1.033e-08	0.111561	0.10108	0.269729
NEUT#	rs12239046	C	T	0.0332356	0.00370134	2.72396e-19	-0.0789115	0.096488	0.41345
NEUT#	rs12440045	C	A	-0.0245557	0.00364152	1.54917e-11	0.257068	0.0920722	0.00523781
NEUT#	rs1250568	C	T	-0.0200545	0.00364131	3.63999e-08	0.014011	0.0974734	0.885704
NEUT#	rs12550612	A	G	-0.0302752	0.00470824	1.274e-10	0.104837	0.126073	0.405658
NEUT#	rs12593998	C	A	-0.0247261	0.00392824	3.08496e-10	-0.0720196	0.101098	0.476232
NEUT#	rs12600856	C	T	0.120856	0.00365688	1e-200	-0.152769	0.0962511	0.112469
NEUT#	rs1260326	C	T	-0.0330806	0.00364596	1.15505e-19	-0.0696595	0.0979477	0.476967
NEUT#	rs12716647	C	G	0.0209029	0.0037539	2.57199e-08	0.0835186	0.0982499	0.39529
NEUT#	rs12752838	G	A	0.0236179	0.00357997	4.1889e-11	0.0393819	0.0958672	0.681223
NEUT#	rs12936529	T	C	-0.0378296	0.0035901	5.81969e-26	-0.192143	0.0954586	0.0441306
NEUT#	rs1334577	A	G	-0.0248522	0.00419771	3.211e-09	-0.170871	0.112395	0.128443
NEUT#	rs1352846	G	A	-0.0250978	0.00393582	1.80901e-10	-0.0869472	0.104125	0.403701
NEUT#	rs1570884	G	A	0.023902	0.00394989	1.43701e-09	-0.200043	0.104822	0.0563404
NEUT#	rs16850073	T	C	0.0533551	0.00371506	8.98049e-47	0.0112539	0.0992981	0.909765
NEUT#	rs16978075	C	T	0.0372829	0.00576821	1.02301e-10	-0.192229	0.151991	0.205966
NEUT#	rs1715460	G	C	0.0240297	0.00420937	1.13899e-08	-0.036867	0.106634	0.729543
NEUT#	rs1807337	C	G	0.0201549	0.0036559	3.52801e-08	0.131623	0.0969206	0.174448
NEUT#	rs1834550	C	T	-0.0203441	0.00361039	1.75198e-08	0.00886545	0.0938695	0.924756
NEUT#	rs1991651	G	C	0.0267595	0.00369292	4.28746e-13	-0.145254	0.134049	0.278547
NEUT#	rs201194591	T	C	0.0252407	0.00372483	1.2331e-11	0.0342692	0.102049	0.737014
NEUT#	rs2082382	A	G	-0.0361828	0.00363451	2.39001e-23	-0.00313765	0.0961029	0.973955
NEUT#	rs2208568	C	T	-0.0652968	0.00581445	2.90202e-29	-0.0140741	0.148796	0.924644
NEUT#	rs2246941	A	C	0.0218553	0.00377316	6.94305e-09	0.175328	0.102847	0.0882409
NEUT#	rs2251188	G	A	0.0212579	0.00364164	5.30005e-09	-0.0806343	0.0969346	0.405498
NEUT#	rs2338224	G	A	-0.0417581	0.00548783	2.75804e-14	0.0484313	0.137504	0.724675
NEUT#	rs2373437	C	T	-0.0235617	0.00372841	2.62398e-10	0.00562429	0.100985	0.955585
NEUT#	rs238914	A	C	0.0262439	0.00367491	9.2406e-13	-0.0913685	0.093826	0.330152
NEUT#	rs2436845	A	G	-0.0214094	0.00362913	3.64998e-09	-0.122154	0.0957399	0.201992
NEUT#	rs2451279	G	A	-0.0263622	0.00375255	2.13796e-12	-0.125953	0.0994583	0.205375
NEUT#	rs247831	G	C	0.0280531	0.00416182	1.57688e-11	0.0149867	0.115973	0.897179
NEUT#	rs2504235	G	A	0.0251143	0.00373226	1.70805e-11	-0.0345572	0.0937614	0.712453
NEUT#	rs2954027	A	T	0.0220236	0.00359391	8.89693e-10	-0.111468	0.0978132	0.254453
NEUT#	rs2979488	G	A	0.0283681	0.004089	3.98658e-12	0.0771533	0.114658	0.501013
NEUT#	rs2992836	T	G	0.0299079	0.00466519	1.447e-10	0.298809	0.123464	0.015511
NEUT#	rs3184504	C	T	-0.0247596	0.00357138	4.12572e-12	0.245336	0.0991444	0.013341
NEUT#	rs34293785	C	T	-0.0473378	0.00373246	7.36885e-37	0.0795514	0.098108	0.417449
NEUT#	rs34644391	T	C	0.0404548	0.00729046	2.87303e-08	0.0521052	0.199293	0.793745
NEUT#	rs3742716	A	G	0.0261369	0.00382247	8.04637e-12	-0.0895069	0.100845	0.374774
NEUT#	rs3747869	C	A	0.0335072	0.00596758	1.96698e-08	-0.139837	0.14944	0.349407
NEUT#	rs3781454	A	G	0.0212802	0.0038553	3.395e-08	0.0680872	0.0990753	0.49194
NEUT#	rs385893	C	T	0.0260308	0.00358444	3.8089e-13	-0.137358	0.0980485	0.161238
NEUT#	rs445	T	C	-0.0979808	0.0060661	1.09597e-58	-0.245113	0.151744	0.106244
NEUT#	rs4535497	A	C	-0.0198774	0.00363827	4.671e-08	0.0315017	0.0951093	0.740481
NEUT#	rs4599108	T	C	-0.020337	0.00362979	2.10902e-08	0.0884506	0.0920449	0.336577
NEUT#	rs4760	G	A	-0.0861491	0.00492275	1.42791e-68	0.041649	0.127011	0.742973
NEUT#	rs4761234	C	T	0.0230901	0.0035928	1.30299e-10	0.0734722	0.0980549	0.453679
NEUT#	rs4924590	A	T	0.0351502	0.00417231	3.6191e-17	-0.0476535	0.111189	0.668227
NEUT#	rs5013026	T	C	0.0206252	0.00357931	8.29507e-09	0.158756	0.0943696	0.0925145
NEUT#	rs60606273	T	A	0.0483896	0.00763911	2.38199e-10	-0.168252	0.182054	0.355389
NEUT#	rs6416877	G	T	0.0244142	0.004044	1.56899e-09	0.026619	0.104419	0.79878
NEUT#	rs6500550	T	C	-0.0243651	0.00392633	5.45004e-10	-0.13788	0.102667	0.179276
NEUT#	rs6554196	G	C	-0.0218273	0.00367973	2.99702e-09	-0.0723608	0.0943229	0.442986
NEUT#	rs6665290	T	C	-0.0262986	0.00362353	3.93641e-13	-0.0922334	0.0972017	0.342678
NEUT#	rs6740847	G	A	0.0250503	0.00362055	4.55093e-12	-0.264021	0.0966548	0.00630304
NEUT#	rs7047907	A	G	0.0227344	0.00409809	2.89701e-08	-0.0563987	0.105347	0.5924
NEUT#	rs7168592	T	C	0.041901	0.005798	4.94538e-13	-0.13163	0.160472	0.412063
NEUT#	rs7259539	T	C	0.0212697	0.00360543	3.64897e-09	0.051801	0.0965917	0.591759
NEUT#	rs72790862	C	T	-0.0220783	0.00390287	1.54099e-08	0.030476	0.102394	0.765983
NEUT#	rs749780	A	C	0.0237486	0.0040633	5.07598e-09	0.174114	0.107373	0.104894
NEUT#	rs7679673	A	C	-0.0234556	0.00367883	1.81999e-10	-0.0208173	0.092962	0.822809
NEUT#	rs7896518	G	A	-0.0365893	0.00366663	1.88408e-23	-0.0600969	0.0991956	0.544619
NEUT#	rs791357	C	T	-0.0414957	0.0040541	1.37499e-24	0.00741671	0.10969	0.946092
NEUT#	rs8179	C	T	-0.0378872	0.00442137	1.04304e-17	0.206185	0.118647	0.0822451
NEUT#	rs8705	A	G	-0.0233377	0.00392721	2.80602e-09	0.139518	0.10275	0.174514
NEUT#	rs891389	T	C	-0.0248567	0.00378609	5.19398e-11	-0.0110182	0.0939321	0.906623
NEUT#	rs9287604	C	G	0.0306575	0.00409182	6.76239e-14	0.106007	0.108781	0.329812
NEUT#	rs9344678	T	C	-0.0303233	0.00361672	5.10858e-17	0.120392	0.0930594	0.195765
NEUT#	rs9400271	A	G	0.033225	0.00358384	1.84799e-20	0.214435	0.0956745	0.0250069
NEUT#	rs9402685	C	T	-0.0344257	0.00427181	7.70371e-16	-0.0161563	0.103391	0.875825
NEUT#	rs9872570	A	T	-0.0235654	0.00367067	1.36301e-10	-0.237205	0.0981602	0.01567
NEUT#	rs9926664	G	A	0.0409892	0.00510751	1.01298e-15	0.0219209	0.13305	0.869136
NEUT#	rs9977672	A	G	-0.0255388	0.00414608	7.28702e-10	-0.0653639	0.107435	0.54292
NEUT#	rs998584	A	C	0.0204058	0.00358437	1.24799e-08	-0.180249	0.0965793	0.0619955
NEUT%GRAN	rs10045577	T	C	0.0438053	0.00520171	3.72306e-17	-0.0577229	0.131581	0.660888
NEUT%GRAN	rs1036207	G	A	-0.0302675	0.0036768	1.8412e-16	0.038918	0.097598	0.690071
NEUT%GRAN	rs1059513	C	T	0.0458393	0.00575924	1.73101e-15	0.0325205	0.152782	0.831439
NEUT%GRAN	rs10904581	T	A	-0.0381172	0.0041884	8.97842e-20	0.19223	0.115672	0.0965428
NEUT%GRAN	rs10982456	C	T	0.0260393	0.0035972	4.52689e-13	0.0188979	0.0966748	0.845018
NEUT%GRAN	rs10995240	C	G	0.0383121	0.00369535	3.48017e-25	-0.0948157	0.0969523	0.328093
NEUT%GRAN	rs112691446	A	G	-0.0573909	0.00434976	9.4973e-40	0.0973331	0.123909	0.432147
NEUT%GRAN	rs1131896	A	G	-0.0477139	0.00422302	1.33506e-29	-0.0425488	0.115468	0.712508
NEUT%GRAN	rs11786536	A	G	0.0271425	0.00489481	2.93697e-08	-0.118499	0.128082	0.354872
NEUT%GRAN	rs12440045	C	A	-0.0253793	0.00363923	3.08532e-12	0.257068	0.0920722	0.00523781
NEUT%GRAN	rs12742519	A	G	-0.0289221	0.00486389	2.74303e-09	-0.196278	0.131996	0.137015
NEUT%GRAN	rs12908773	T	C	0.0212641	0.0036252	4.47497e-09	-0.0485965	0.0940367	0.605309
NEUT%GRAN	rs13056815	A	G	0.0280093	0.0035863	5.71479e-15	-0.144831	0.0996688	0.146189
NEUT%GRAN	rs1398559	G	A	-0.0232955	0.00424834	4.171e-08	-0.179689	0.115514	0.119813
NEUT%GRAN	rs152197	T	C	-0.0454473	0.00471953	5.99515e-22	-0.00526811	0.125743	0.966582
NEUT%GRAN	rs1544301	A	G	0.0209916	0.00375931	2.35201e-08	0.0879033	0.0966277	0.362975
NEUT%GRAN	rs1586068	G	A	0.0420945	0.00654888	1.295e-10	0.0201999	0.16985	0.905332
NEUT%GRAN	rs1611236	A	G	-0.0292013	0.00384571	3.12104e-14	0.181596	0.137998	0.188198
NEUT%GRAN	rs17005891	A	G	0.0423664	0.0046091	3.85922e-20	0.223767	0.117084	0.0559822
NEUT%GRAN	rs1754541	G	A	-0.0343915	0.00392195	1.80302e-18	-0.0735685	0.105765	0.486691
NEUT%GRAN	rs175705	G	C	-0.0337287	0.0039847	2.57099e-17	0.061375	0.109559	0.575345
NEUT%GRAN	rs210152	A	G	-0.0311436	0.00451624	5.3518e-12	0.0593208	0.132182	0.653591
NEUT%GRAN	rs2115536	T	C	-0.0255069	0.0036114	1.63117e-12	-0.00650619	0.0924175	0.943875
NEUT%GRAN	rs2182885	A	G	-0.0259031	0.00365722	1.41286e-12	-0.0738016	0.099864	0.459894
NEUT%GRAN	rs2228467	C	T	-0.0492895	0.00743526	3.37598e-11	-0.0494001	0.178034	0.781415
NEUT%GRAN	rs2236951	C	T	-0.0266897	0.00448191	2.601e-09	-0.119867	0.121858	0.325281
NEUT%GRAN	rs2248116	A	C	-0.0587379	0.00352054	1.70294e-62	0.0495303	0.0946012	0.600577
NEUT%GRAN	rs2287040	T	C	-0.0208488	0.0037613	2.97399e-08	-0.0133009	0.0995791	0.893742
NEUT%GRAN	rs2288190	G	A	0.0213071	0.0036909	7.79292e-09	0.00801627	0.091406	0.930115
NEUT%GRAN	rs2381416	A	C	0.0813486	0.00405304	1.32008e-89	-0.0158635	0.104218	0.879017
NEUT%GRAN	rs2399441	C	T	0.0205647	0.00375101	4.19498e-08	0.0280281	0.10043	0.780182
NEUT%GRAN	rs2708977	A	G	-0.0414404	0.00372152	8.44112e-29	-0.0631222	0.103154	0.54059
NEUT%GRAN	rs2834083	A	G	0.0240149	0.00363502	3.93369e-11	-0.0936574	0.094488	0.321583
NEUT%GRAN	rs2834734	G	A	0.0903623	0.0069587	1.47809e-38	-0.303145	0.194951	0.119951
NEUT%GRAN	rs28475163	A	G	0.0286012	0.00422608	1.30798e-11	-0.0497233	0.107724	0.644383
NEUT%GRAN	rs3006802	C	T	0.0325537	0.00364791	4.50091e-19	-0.0120071	0.0908727	0.894881
NEUT%GRAN	rs301161	A	G	-0.0278369	0.00500725	2.70801e-08	0.168867	0.126432	0.181669
NEUT%GRAN	rs3132682	C	G	0.041622	0.00362311	1.51705e-30	0.0947648	0.14148	0.502979
NEUT%GRAN	rs327792	G	T	0.0276749	0.00398544	3.81066e-12	0.207404	0.10391	0.0459335
NEUT%GRAN	rs34666276	C	T	-0.0228416	0.00373368	9.49292e-10	-0.00411936	0.0971827	0.966189
NEUT%GRAN	rs35857956	T	C	-0.0261962	0.0046018	1.25101e-08	0.0857055	0.123247	0.486807
NEUT%GRAN	rs385240	T	C	-0.0459629	0.00380779	1.508e-33	-0.164448	0.0984635	0.0948899
NEUT%GRAN	rs392134	A	G	0.033581	0.00405927	1.31009e-16	0.0890646	0.0995262	0.370848
NEUT%GRAN	rs4594881	T	G	0.0323514	0.00377316	9.98619e-18	0.0674248	0.105494	0.522734
NEUT%GRAN	rs4722171	G	A	0.0213441	0.00364252	4.63703e-09	-0.0535422	0.0946213	0.57149
NEUT%GRAN	rs4727027	A	G	-0.0484645	0.00372369	1.003e-38	-0.0354097	0.0991059	0.720873
NEUT%GRAN	rs4821544	C	T	-0.0231543	0.00388563	2.53898e-09	0.0706853	0.101421	0.485833
NEUT%GRAN	rs56330463	C	T	-0.0493052	0.00365803	2.08978e-41	-0.00313765	0.0961029	0.973955
NEUT%GRAN	rs5751077	C	G	-0.0294304	0.00414089	1.18413e-12	-0.165876	0.117957	0.159652
NEUT%GRAN	rs61840192	A	G	0.0391122	0.00364663	7.72147e-27	-0.0264059	0.0976017	0.78674
NEUT%GRAN	rs62408225	G	A	0.0342495	0.00373543	4.78189e-20	0.0830731	0.0972493	0.392979
NEUT%GRAN	rs6496717	T	C	-0.0232232	0.00417884	2.73899e-08	-0.045748	0.109027	0.674775
NEUT%GRAN	rs653178	T	C	0.0788136	0.00356939	4.87528e-108	0.214361	0.0993725	0.0309942
NEUT%GRAN	rs6701752	A	G	-0.0545932	0.00579212	4.28351e-21	-0.0140741	0.148796	0.924644
NEUT%GRAN	rs6902010	G	T	-0.0314168	0.00368955	1.66495e-17	-0.279791	0.0947082	0.00313437
NEUT%GRAN	rs7047907	A	G	0.0267701	0.0040942	6.21155e-11	-0.0563987	0.105347	0.5924
NEUT%GRAN	rs7174445	G	C	-0.0220746	0.00391643	1.736e-08	-0.0327094	0.0984082	0.739598
NEUT%GRAN	rs7203459	C	T	0.04813	0.00415739	5.39262e-31	-0.206525	0.106369	0.0521867
NEUT%GRAN	rs7346	A	G	0.0408414	0.00455071	2.83988e-19	-0.358698	0.126207	0.00448116
NEUT%GRAN	rs73525713	G	A	-0.0312692	0.00465912	1.92797e-11	-0.288448	0.137349	0.0357182
NEUT%GRAN	rs7555082	A	G	0.0330531	0.0055414	2.45002e-09	0.0551207	0.145093	0.70402
NEUT%GRAN	rs7936323	A	G	-0.0442314	0.00357927	4.42894e-35	-0.14258	0.093919	0.128984
NEUT%GRAN	rs8020739	T	G	-0.0222349	0.00375381	3.15602e-09	-0.140573	0.0973915	0.148913
NEUT%GRAN	rs8025803	T	A	0.029978	0.00408769	2.23821e-13	-0.0301952	0.112222	0.787878
NEUT%GRAN	rs8177376	G	T	-0.0288271	0.00412518	2.78676e-12	-0.0830768	0.112858	0.461658
NEUT%GRAN	rs891058	A	G	0.0334707	0.00393901	1.94178e-17	-0.110157	0.108291	0.309042
NEUT%GRAN	rs9315786	G	A	0.0257122	0.00391263	4.97852e-11	-0.172919	0.104571	0.0982087
NEUT%GRAN	rs9328259	A	C	0.0220536	0.00398307	3.07999e-08	-0.10634	0.100953	0.292175
NEUT%GRAN	rs9811216	C	T	-0.0307159	0.00409164	6.05062e-14	0.00814375	0.11292	0.942506
NEUT%GRAN	rs9979383	T	C	-0.0252835	0.00371836	1.04906e-11	0.050978	0.0966089	0.597726
NEUT%GRAN	rs9990215	A	G	0.0276407	0.00359468	1.47911e-14	-0.00562176	0.0953095	0.952965
(NEUT+EO)#	rs10075801	G	A	-0.0350994	0.00362501	3.57684e-22	0.0636632	0.0930533	0.493875
(NEUT+EO)#	rs10104003	T	C	-0.0255984	0.00447205	1.03999e-08	0.0374338	0.124763	0.764147
(NEUT+EO)#	rs10121164	A	G	-0.0213264	0.00387275	3.65502e-08	0.0161183	0.100854	0.873024
(NEUT+EO)#	rs10882895	G	A	0.0474773	0.00365186	1.21004e-38	0.00862616	0.0969735	0.929119
(NEUT+EO)#	rs10995477	C	T	-0.0354984	0.00359191	4.93856e-23	-0.0632331	0.0996798	0.525844
(NEUT+EO)#	rs1144700	T	C	-0.0340524	0.004723	5.59758e-13	0.0358292	0.12323	0.771243
(NEUT+EO)#	rs115478735	T	A	-0.0418363	0.00463241	1.69785e-19	0.0294387	0.112042	0.792746
(NEUT+EO)#	rs11678685	A	G	0.0295868	0.00385259	1.59404e-14	-0.0279861	0.101017	0.781747
(NEUT+EO)#	rs11725704	G	A	0.0724024	0.00369973	2.80673e-85	-0.0473456	0.0947725	0.617376
(NEUT+EO)#	rs11920354	A	C	-0.0214679	0.0036681	4.83994e-09	0.111561	0.10108	0.269729
(NEUT+EO)#	rs12239046	C	T	0.0332348	0.00370435	2.91608e-19	-0.0789115	0.096488	0.41345
(NEUT+EO)#	rs12440045	C	A	-0.0231437	0.00364444	2.14798e-10	0.257068	0.0920722	0.00523781
(NEUT+EO)#	rs1250568	C	T	-0.020642	0.0036444	1.47901e-08	0.014011	0.0974734	0.885704
(NEUT+EO)#	rs12550612	A	G	-0.0328283	0.00471206	3.24116e-12	0.104837	0.126073	0.405658
(NEUT+EO)#	rs12593998	C	A	-0.0259756	0.00393143	3.91832e-11	-0.0720196	0.101098	0.476232
(NEUT+EO)#	rs12600856	C	T	0.120822	0.00366035	1e-200	-0.152769	0.0962511	0.112469
(NEUT+EO)#	rs1260326	C	T	-0.032028	0.00364957	1.6959e-18	-0.0696595	0.0979477	0.476967
(NEUT+EO)#	rs12752838	G	A	0.0238909	0.00358318	2.60196e-11	0.0393819	0.0958672	0.681223
(NEUT+EO)#	rs12936529	T	C	-0.0378043	0.00359315	6.89763e-26	-0.192143	0.0954586	0.0441306
(NEUT+EO)#	rs1334577	A	G	-0.0239125	0.00420183	1.26299e-08	-0.170871	0.112395	0.128443
(NEUT+EO)#	rs1352846	G	A	-0.0250912	0.0039393	1.89701e-10	-0.0869472	0.104125	0.403701
(NEUT+EO)#	rs1570884	G	A	0.0246174	0.00395328	4.75204e-10	-0.200043	0.104822	0.0563404
(NEUT+EO)#	rs1611236	A	G	0.0223269	0.00385166	6.76394e-09	0.181596	0.137998	0.188198
(NEUT+EO)#	rs16850073	T	C	0.0526275	0.00371901	1.84204e-45	0.0112539	0.0992981	0.909765
(NEUT+EO)#	rs16978075	C	T	0.0368793	0.0057735	1.68399e-10	-0.192229	0.151991	0.205966
(NEUT+EO)#	rs174555	C	T	-0.028962	0.00387113	7.34683e-14	0.0862439	0.103348	0.404001
(NEUT+EO)#	rs1892534	T	C	-0.0469344	0.00369521	5.80631e-37	0.102118	0.0981334	0.298057
(NEUT+EO)#	rs1991651	G	C	0.0261034	0.00369634	1.6421e-12	-0.145254	0.134049	0.278547
(NEUT+EO)#	rs201194591	T	C	0.0242498	0.00372764	7.74819e-11	0.0342692	0.102049	0.737014
(NEUT+EO)#	rs2082382	A	G	-0.0321776	0.003638	9.16431e-19	-0.00313765	0.0961029	0.973955
(NEUT+EO)#	rs2208568	C	T	-0.0643331	0.00582002	2.10184e-28	-0.0140741	0.148796	0.924644
(NEUT+EO)#	rs2246941	A	C	0.0219184	0.00377659	6.485e-09	0.175328	0.102847	0.0882409
(NEUT+EO)#	rs2251188	G	A	0.0200594	0.00364469	3.71801e-08	-0.0806343	0.0969346	0.405498
(NEUT+EO)#	rs2338224	G	A	-0.0427368	0.0054927	7.2144e-15	0.0484313	0.137504	0.724675
(NEUT+EO)#	rs2436845	A	G	-0.0220473	0.00363206	1.278e-09	-0.122154	0.0957399	0.201992
(NEUT+EO)#	rs2504235	G	A	0.024638	0.00373536	4.22669e-11	-0.0345572	0.0937614	0.712453
(NEUT+EO)#	rs2954027	A	T	0.0223421	0.0035972	5.26599e-10	-0.111468	0.0978132	0.254453
(NEUT+EO)#	rs2979488	G	A	0.0296624	0.00409303	4.25991e-13	0.0771533	0.114658	0.501013
(NEUT+EO)#	rs2992836	T	G	0.029738	0.00466893	1.89802e-10	0.298809	0.123464	0.015511
(NEUT+EO)#	rs3184504	C	T	-0.0329119	0.00357483	3.36667e-20	0.245336	0.0991444	0.013341
(NEUT+EO)#	rs34644391	T	C	0.0400415	0.00729694	4.07803e-08	0.0521052	0.199293	0.793745
(NEUT+EO)#	rs3747869	C	A	0.0329121	0.00597221	3.57001e-08	-0.139837	0.14944	0.349407
(NEUT+EO)#	rs3749440	G	A	0.0210812	0.00369971	1.21199e-08	0.0143963	0.0978621	0.883047
(NEUT+EO)#	rs385893	C	T	0.027096	0.0035875	4.25696e-14	-0.137358	0.0980485	0.161238
(NEUT+EO)#	rs445	T	C	-0.102647	0.00607114	3.96643e-64	-0.245113	0.151744	0.106244
(NEUT+EO)#	rs4535497	A	C	-0.0204798	0.00364137	1.86402e-08	0.0315017	0.0951093	0.740481
(NEUT+EO)#	rs4760	G	A	-0.0851887	0.00492667	5.46764e-67	0.041649	0.127011	0.742973
(NEUT+EO)#	rs4761234	C	T	0.0220735	0.00359616	8.35199e-10	0.0734722	0.0980549	0.453679
(NEUT+EO)#	rs4924590	A	T	0.0358184	0.00417633	9.77687e-18	-0.0476535	0.111189	0.668227
(NEUT+EO)#	rs5013026	T	C	0.0212741	0.0035823	2.87303e-09	0.158756	0.0943696	0.0925145
(NEUT+EO)#	rs60606273	T	A	0.0493534	0.00764574	1.08201e-10	-0.168252	0.182054	0.355389
(NEUT+EO)#	rs6500550	T	C	-0.0240353	0.00392961	9.56709e-10	-0.13788	0.102667	0.179276
(NEUT+EO)#	rs6554196	G	C	-0.0225647	0.00368314	8.98401e-10	-0.0723608	0.0943229	0.442986
(NEUT+EO)#	rs6665290	T	C	-0.0259733	0.00362681	7.98178e-13	-0.0922334	0.0972017	0.342678
(NEUT+EO)#	rs6740847	G	A	0.0259006	0.00362371	8.83487e-13	-0.264021	0.0966548	0.00630304
(NEUT+EO)#	rs7168592	T	C	0.0402994	0.00580303	3.79665e-12	-0.13163	0.160472	0.412063
(NEUT+EO)#	rs7259539	T	C	0.0215357	0.00360867	2.40497e-09	0.051801	0.0965917	0.591759
(NEUT+EO)#	rs72767881	T	C	-0.0283868	0.00360665	3.52696e-15	0.02268	0.0951464	0.811595
(NEUT+EO)#	rs749780	A	C	0.0240795	0.00406667	3.19602e-09	0.174114	0.107373	0.104894
(NEUT+EO)#	rs7612912	C	T	-0.0248327	0.00367854	1.47096e-11	-0.241093	0.0983232	0.014205
(NEUT+EO)#	rs7679673	A	C	-0.0234957	0.0036819	1.75501e-10	-0.0208173	0.092962	0.822809
(NEUT+EO)#	rs791357	C	T	-0.0409616	0.00405767	5.82103e-24	0.00741671	0.10969	0.946092
(NEUT+EO)#	rs8066044	G	A	0.025822	0.00407067	2.24698e-10	0.0675133	0.105758	0.523228
(NEUT+EO)#	rs8088489	G	A	0.0233499	0.0042125	2.97303e-08	-0.066489	0.111813	0.552081
(NEUT+EO)#	rs8179	C	T	-0.0398395	0.00442528	2.20191e-19	0.206185	0.118647	0.0822451
(NEUT+EO)#	rs8705	A	G	-0.0234737	0.00393013	2.33303e-09	0.139518	0.10275	0.174514
(NEUT+EO)#	rs891389	T	C	-0.0250316	0.0037889	3.93278e-11	-0.0110182	0.0939321	0.906623
(NEUT+EO)#	rs9287604	C	G	0.0298995	0.00409576	2.87475e-13	0.106007	0.108781	0.329812
(NEUT+EO)#	rs9321570	C	G	-0.020326	0.00370121	3.97997e-08	-0.136758	0.0983129	0.164212
(NEUT+EO)#	rs9344678	T	C	-0.0288801	0.00361971	1.48013e-15	0.120392	0.0930594	0.195765
(NEUT+EO)#	rs9400271	A	G	0.0339198	0.00358701	3.1908e-21	0.214435	0.0956745	0.0250069
(NEUT+EO)#	rs9402685	C	T	-0.0368675	0.00427445	6.40472e-18	-0.0161563	0.103391	0.875825
(NEUT+EO)#	rs9977672	A	G	-0.0243021	0.00414966	4.72999e-09	-0.0653639	0.107435	0.54292
(NEUT+EO)#	rs998584	A	C	0.0204582	0.00358756	1.17999e-08	-0.180249	0.0965793	0.0619955
LYMPH#	rs10015002	C	G	-0.0210461	0.00369325	1.20801e-08	0.156978	0.0971429	0.106105
LYMPH#	rs10087240	T	C	0.0240502	0.00365341	4.61211e-11	-0.0116922	0.0912847	0.898081
LYMPH#	rs1014530	C	T	0.023548	0.00362927	8.67761e-11	-0.0604271	0.0937764	0.519333
LYMPH#	rs1016988	C	T	0.0271681	0.00458295	3.065e-09	-0.0792921	0.115778	0.493431
LYMPH#	rs1017534	T	A	-0.0249035	0.00433967	9.54795e-09	-0.0172267	0.111509	0.877226
LYMPH#	rs1041164	A	C	-0.0367538	0.00363203	4.53315e-24	0.240711	0.0957638	0.0119509
LYMPH#	rs10445308	T	C	-0.0334646	0.00359834	1.40508e-20	0.111508	0.0923517	0.227267
LYMPH#	rs10828723	C	T	-0.0309074	0.00371637	9.05524e-17	0.00360879	0.0973871	0.97044
LYMPH#	rs10867411	G	A	-0.0276211	0.00374279	1.58489e-13	0.19634	0.0978782	0.0448601
LYMPH#	rs10888388	T	C	-0.0224636	0.00359532	4.157e-10	-0.0306268	0.0891917	0.731311
LYMPH#	rs10901796	C	T	0.0198408	0.00363004	4.60999e-08	-0.0579419	0.0906701	0.522796
LYMPH#	rs11077815	C	T	-0.0246314	0.00371099	3.19227e-11	0.0702353	0.101076	0.487131
LYMPH#	rs11080107	C	T	-0.0204445	0.00360193	1.37899e-08	-0.0787723	0.0971525	0.417475
LYMPH#	rs11168249	C	T	-0.0230135	0.00362729	2.231e-10	-0.0794452	0.0935538	0.395774
LYMPH#	rs11574938	C	G	0.0594996	0.0036539	1.28499e-59	-0.0411243	0.0963491	0.669507
LYMPH#	rs11779535	A	G	0.0326205	0.00528301	6.633e-10	-0.0927108	0.128183	0.469516
LYMPH#	rs12117689	T	C	0.0286089	0.00436679	5.69639e-11	-0.281344	0.115975	0.01527
LYMPH#	rs12194513	T	C	0.0311981	0.00541516	8.35007e-09	-0.135085	0.147343	0.359244
LYMPH#	rs1223810	A	T	0.020333	0.00370988	4.23497e-08	0.203787	0.0964933	0.0346921
LYMPH#	rs12504282	T	C	-0.0354475	0.00359893	6.89128e-23	0.13266	0.0935583	0.156209
LYMPH#	rs1260326	C	T	-0.025744	0.0036637	2.11398e-12	-0.0696595	0.0979477	0.476967
LYMPH#	rs1297255	T	C	0.0232939	0.00364331	1.61998e-10	0.0546839	0.0981388	0.577384
LYMPH#	rs13230583	C	T	0.0275164	0.00444931	6.23304e-10	-0.224009	0.127286	0.078426
LYMPH#	rs13315469	G	A	0.0217735	0.00377809	8.25791e-09	0.0852363	0.0954585	0.371903
LYMPH#	rs13431440	A	C	-0.0434239	0.0044918	4.14859e-22	0.0446532	0.119071	0.707651
LYMPH#	rs1611236	A	G	0.0445375	0.00386836	1.1311e-30	0.181596	0.137998	0.188198
LYMPH#	rs17011715	G	T	-0.0373407	0.00426587	2.07109e-18	0.0203771	0.111554	0.855061
LYMPH#	rs17055847	C	T	-0.0283732	0.00394852	6.6819e-13	0.102949	0.104152	0.322933
LYMPH#	rs2019137	A	G	0.0238481	0.00360231	3.58674e-11	0.0300991	0.0926669	0.745326
LYMPH#	rs2070433	A	G	-0.026471	0.00431624	8.62998e-10	-0.0550199	0.106656	0.60595
LYMPH#	rs2157691	C	G	0.03268	0.00406138	8.51726e-16	-0.130685	0.107518	0.224189
LYMPH#	rs2281603	C	T	0.0298429	0.0042246	1.61696e-12	0.0599598	0.11236	0.593589
LYMPH#	rs2288619	T	C	-0.0405079	0.00708939	1.104e-08	-0.080468	0.178551	0.652226
LYMPH#	rs2326837	G	A	0.0253595	0.00373707	1.15292e-11	-0.132685	0.0997106	0.183287
LYMPH#	rs247826	T	C	0.0436155	0.00436811	1.77296e-23	0.0149867	0.115973	0.897179
LYMPH#	rs2992262	T	C	-0.0222802	0.00369913	1.711e-09	-0.0120071	0.0908727	0.894881
LYMPH#	rs3132451	C	G	-0.0648172	0.00440417	4.99689e-49	-0.311357	0.159749	0.0512909
LYMPH#	rs3184504	C	T	-0.0883647	0.00358851	6.93426e-134	0.245336	0.0991444	0.013341
LYMPH#	rs3540	A	G	0.0377124	0.00385491	1.33291e-22	-0.162837	0.0996138	0.102116
LYMPH#	rs35727581	G	A	-0.0340444	0.00595285	1.071e-08	0.0559568	0.161362	0.728757
LYMPH#	rs3745621	G	C	0.0337665	0.00410724	2.01419e-16	-0.130708	0.107652	0.224679
LYMPH#	rs3818717	C	T	-0.0260531	0.0036819	1.48388e-12	-0.0667299	0.0971287	0.492067
LYMPH#	rs4245082	T	C	-0.0202034	0.00364335	2.93501e-08	0.0621383	0.0926784	0.502557
LYMPH#	rs4756265	G	A	0.0202555	0.00365813	3.07496e-08	-0.00740315	0.0971302	0.939245
LYMPH#	rs4911253	G	A	0.0217392	0.00361776	1.86599e-09	-0.0783761	0.0954184	0.411422
LYMPH#	rs5026472	G	C	0.0422387	0.00360316	9.75439e-32	0.0237252	0.092286	0.797115
LYMPH#	rs516805	T	G	0.032555	0.00395477	1.84417e-16	-0.0660482	0.100279	0.510125
LYMPH#	rs5498	G	A	-0.0411527	0.00362553	7.34852e-30	0.168404	0.0939801	0.0731459
LYMPH#	rs5754100	C	T	-0.0461101	0.00462018	1.86209e-23	-0.1658	0.12158	0.172659
LYMPH#	rs58106596	A	G	-0.0313361	0.00435688	6.36942e-13	-0.114974	0.108493	0.289263
LYMPH#	rs59395276	C	T	-0.0486494	0.00386762	2.76822e-36	-0.154848	0.0986824	0.116612
LYMPH#	rs6122940	T	G	0.0369399	0.00618808	2.37898e-09	0.166363	0.15436	0.281138
LYMPH#	rs62262391	T	C	-0.0278045	0.00432319	1.26401e-10	-0.188714	0.112528	0.0935341
LYMPH#	rs62332762	T	C	-0.0264111	0.00366708	5.92516e-13	0.0473366	0.0949301	0.618028
LYMPH#	rs62355272	A	C	0.0568497	0.00411798	2.36974e-43	0.157788	0.110147	0.151996
LYMPH#	rs6433906	C	T	0.0340394	0.00363174	7.06643e-21	0.0549383	0.0971642	0.571791
LYMPH#	rs6475611	A	G	-0.051184	0.00492701	2.79898e-25	-0.0736749	0.137109	0.591028
LYMPH#	rs6502555	C	T	0.0352527	0.00413455	1.51008e-17	-0.0472484	0.102182	0.643799
LYMPH#	rs6568490	T	G	0.0291977	0.00490463	2.63099e-09	0.123166	0.127069	0.332405
LYMPH#	rs6585256	C	A	-0.0245865	0.00421955	5.65002e-09	-0.111042	0.101881	0.27575
LYMPH#	rs6589939	G	A	0.0409738	0.00371148	2.45697e-28	0.138878	0.100408	0.166624
LYMPH#	rs66508783	A	T	-0.0276554	0.00464831	2.689e-09	-0.00157742	0.11479	0.989036
LYMPH#	rs6721663	A	G	-0.0272231	0.0049512	3.83504e-08	0.0445068	0.139159	0.749099
LYMPH#	rs6735656	T	G	0.037288	0.0041299	1.7358e-19	-0.0417005	0.110877	0.706845
LYMPH#	rs696	T	C	0.0270596	0.00373784	4.50817e-13	-0.0610759	0.0937317	0.514657
LYMPH#	rs7090445	T	C	-0.0213268	0.00380782	2.13398e-08	-0.0362259	0.0984623	0.712935
LYMPH#	rs7090504	A	T	0.035724	0.00451323	2.46377e-15	0.135482	0.116117	0.243303
LYMPH#	rs710191	T	G	-0.0293771	0.00362668	5.48277e-16	-0.127255	0.0991803	0.199467
LYMPH#	rs7121264	A	G	-0.038465	0.00447403	8.15455e-18	-0.00511591	0.124659	0.967265
LYMPH#	rs714027	G	A	-0.0341588	0.00361378	3.31207e-21	-0.0323267	0.0966161	0.737935
LYMPH#	rs7192652	G	A	0.0277413	0.00362575	1.99113e-14	-0.0414708	0.0903572	0.64626
LYMPH#	rs7251806	T	C	-0.120499	0.00493113	7.01455e-132	0.170909	0.13707	0.212444
LYMPH#	rs74280151	T	C	0.0364926	0.00476244	1.8218e-14	0.0243185	0.119946	0.839335
LYMPH#	rs7607734	G	A	-0.0486974	0.00551438	1.03801e-18	0.0775564	0.147022	0.597836
LYMPH#	rs765982	G	C	-0.0232071	0.00402696	8.26609e-09	-0.076837	0.102829	0.454924
LYMPH#	rs7754251	C	G	-0.0265269	0.00364822	3.56287e-13	0.13956	0.102347	0.172695
LYMPH#	rs872071	G	A	0.0262286	0.00359567	2.99778e-13	-0.252211	0.0958153	0.00848164
LYMPH#	rs917478	C	T	0.0244599	0.00377494	9.20026e-11	-0.305812	0.106391	0.0040479
LYMPH#	rs9494142	C	T	-0.0402206	0.00415889	4.00405e-22	0.0013017	0.109499	0.990515
LYMPH#	rs951224	C	T	-0.0208508	0.00362164	8.54791e-09	0.0172122	0.094868	0.856027
LYMPH#	rs9863	C	T	-0.0216605	0.00385123	1.862e-08	0.17334	0.102803	0.0917677
RBC#	rs10191559	A	G	0.0242673	0.00388952	4.39997e-10	-0.233041	0.100927	0.020944
RBC#	rs1050338	A	G	-0.0305591	0.00358264	1.46589e-17	0.0242689	0.0948702	0.798096
RBC#	rs10836128	G	T	-0.0230174	0.00370134	5.01303e-10	0.0956126	0.0945281	0.311791
RBC#	rs10849020	G	C	-0.0594143	0.00437615	5.49541e-42	0.0714159	0.117663	0.543881
RBC#	rs10880864	G	T	0.0199251	0.00355085	2.00798e-08	-0.00791275	0.0898437	0.929819
RBC#	rs10890839	A	C	0.024288	0.00362272	2.02302e-11	-0.0883288	0.0964131	0.359588
RBC#	rs11072506	G	A	-0.0235105	0.00393712	2.35099e-09	0.0851836	0.102249	0.404789
RBC#	rs11072567	G	A	-0.032769	0.00357191	4.55512e-20	-0.100106	0.0957208	0.295649
RBC#	rs115478735	T	A	-0.0756358	0.00459798	8.41977e-61	0.0294387	0.112042	0.792746
RBC#	rs115986297	G	A	-0.0317345	0.00357084	6.27047e-19	0.0959685	0.0973103	0.32403
RBC#	rs1175550	G	A	0.0301332	0.00421678	8.931e-13	0.027774	0.104927	0.791243
RBC#	rs12448902	G	C	-0.0238302	0.00371584	1.426e-10	-0.0171888	0.0968382	0.859115
RBC#	rs1256061	T	G	-0.0218112	0.00355711	8.69401e-10	0.0322845	0.0958362	0.736214
RBC#	rs12771413	C	T	-0.0242681	0.00438511	3.12702e-08	-0.121354	0.120888	0.315447
RBC#	rs13032454	C	T	-0.0259714	0.00369376	2.04786e-12	-0.00157119	0.0961185	0.986958
RBC#	rs13103322	G	A	-0.0314965	0.0045742	5.75043e-12	0.0441815	0.123156	0.719787
RBC#	rs1340817	G	A	-0.0204606	0.00373549	4.31698e-08	0.0172526	0.104246	0.868552
RBC#	rs13413838	C	G	-0.0284887	0.0037618	3.64167e-14	0.136133	0.100227	0.174385
RBC#	rs140522	C	T	-0.0522967	0.00378408	1.92619e-43	-0.0815444	0.101283	0.420756
RBC#	rs1569419	C	T	0.0270296	0.00424169	1.86102e-10	-0.120054	0.114782	0.295595
RBC#	rs17015169	T	C	0.0262977	0.00427969	8.00793e-10	0.106629	0.113948	0.349388
RBC#	rs17115100	T	G	-0.034746	0.00635687	4.60596e-08	-0.192334	0.16506	0.243923
RBC#	rs174533	A	G	0.0352434	0.0037334	3.72735e-21	0.0836279	0.104301	0.422672
RBC#	rs1905376	G	A	0.0266662	0.00358374	1e-13	-0.0615617	0.0942783	0.51377
RBC#	rs1936807	G	C	0.0233901	0.00355575	4.76541e-11	0.134084	0.0943055	0.155084
RBC#	rs1966820	G	C	-0.0262004	0.00373541	2.31526e-12	0.0162665	0.105153	0.877063
RBC#	rs2037977	A	G	-0.0255692	0.00402683	2.157e-10	0.0485296	0.103	0.637525
RBC#	rs2106786	G	A	0.0537452	0.00427223	2.71581e-36	0.123717	0.116189	0.286971
RBC#	rs243068	T	G	-0.0412208	0.00362514	5.84252e-30	0.20565	0.0969575	0.0339188
RBC#	rs2446066	T	G	0.0302014	0.0046776	1.071e-10	0.0519324	0.128038	0.685035
RBC#	rs2732480	A	C	0.0306089	0.00358748	1.43714e-17	0.116695	0.0929968	0.209543
RBC#	rs2834253	C	T	0.0203906	0.00367264	2.82397e-08	-0.0794456	0.103495	0.442711
RBC#	rs2853333	T	C	-0.0235189	0.00357287	4.62168e-11	0.0907765	0.0954447	0.341559
RBC#	rs3173804	A	T	-0.0246676	0.00358829	6.22157e-12	-0.0478619	0.0932961	0.607945
RBC#	rs3184504	C	T	-0.0490202	0.00354695	1.92088e-43	0.245336	0.0991444	0.013341
RBC#	rs34812229	T	G	0.0228094	0.00411667	3.01203e-08	-0.170112	0.109161	0.119147
RBC#	rs35060063	A	G	-0.0213617	0.00355507	1.869e-09	0.193184	0.0948302	0.0416351
RBC#	rs35407591	A	G	0.0303972	0.0036745	1.3119e-16	0.101798	0.103762	0.326555
RBC#	rs3767844	G	A	0.0327574	0.00396026	1.32312e-16	0.00274122	0.108299	0.979806
RBC#	rs4447863	C	T	-0.0207529	0.00355621	5.35698e-09	-0.00553922	0.0967456	0.954342
RBC#	rs4791641	T	C	-0.0233272	0.00355184	5.11211e-11	0.0168678	0.0946839	0.858606
RBC#	rs4795389	C	A	-0.0294038	0.00405967	4.39137e-13	0.0445866	0.107052	0.677049
RBC#	rs4859682	A	C	0.0264117	0.00355928	1.16708e-13	-0.0750755	0.0961891	0.435097
RBC#	rs4889604	T	G	0.0203702	0.00340179	2.123e-09	-0.114942	0.0949022	0.225831
RBC#	rs4955647	T	A	0.0237425	0.00356364	2.69277e-11	-0.0882894	0.0960497	0.357988
RBC#	rs523395	C	T	0.0218683	0.0036377	1.837e-09	-0.0519402	0.0961859	0.589199
RBC#	rs55822955	G	A	-0.0231084	0.00362141	1.75902e-10	0.0679587	0.0923985	0.462038
RBC#	rs56397034	C	G	-0.0495254	0.00364156	4.00221e-42	-0.121649	0.0961594	0.205843
RBC#	rs57908212	C	T	0.0280639	0.00359478	5.86273e-15	0.00804321	0.0950126	0.932536
RBC#	rs6138599	G	T	-0.0325825	0.00461652	1.69083e-12	-0.142876	0.125266	0.254046
RBC#	rs6414767	G	A	0.0229484	0.00374686	9.08511e-10	0.185746	0.104956	0.076768
RBC#	rs6484504	C	T	0.0285327	0.00399026	8.64172e-13	-0.119038	0.103159	0.248528
RBC#	rs6512645	A	G	0.0324263	0.00364752	6.11364e-19	-0.0343573	0.098287	0.726668
RBC#	rs6592965	A	G	-0.0495158	0.00357417	1.20698e-43	-0.163424	0.0948624	0.0849337
RBC#	rs6816963	C	A	-0.0429025	0.00586118	2.48428e-13	-0.115528	0.152918	0.449956
RBC#	rs707901	T	C	0.0404501	0.00483635	6.07435e-17	-0.0243423	0.132521	0.85426
RBC#	rs71496605	T	C	-0.0593733	0.0071615	1.12694e-16	0.0473695	0.187384	0.800427
RBC#	rs743417	T	C	-0.0237451	0.00361108	4.84507e-11	0.144694	0.0942531	0.124744
RBC#	rs7520050	C	A	-0.0344195	0.00367683	7.88678e-21	-0.0768995	0.0937535	0.412085
RBC#	rs7583880	A	G	-0.02248	0.00387171	6.38999e-09	-0.128998	0.101393	0.203284
RBC#	rs7607369	G	A	0.0333428	0.00357776	1.16896e-20	-0.121305	0.0941063	0.197391
RBC#	rs7610312	G	A	-0.0215885	0.00368521	4.68101e-09	-0.0256782	0.0961368	0.789393
RBC#	rs7772553	A	C	0.0412315	0.00551205	7.41822e-14	-0.0336016	0.144635	0.81629
RBC#	rs7776054	G	A	-0.1877	0.00404565	1e-200	-0.0161563	0.103391	0.875825
RBC#	rs7938521	A	G	0.0258945	0.00355544	3.26287e-13	0.151311	0.0967103	0.117681
RBC#	rs8179696	A	G	-0.0263281	0.00435409	1.47798e-09	0.0332622	0.110253	0.762888
RBC#	rs8887	C	T	-0.0270948	0.00365077	1.15691e-13	-0.237794	0.0987515	0.0160402
RBC#	rs9381093	T	C	0.0652494	0.00406725	6.43724e-58	-0.00456682	0.109855	0.96684
RBC#	rs9487023	G	A	-0.0608007	0.0035707	5.12153e-65	0.190241	0.0949746	0.045169
RBC#	rs9549260	A	C	0.0260455	0.00434829	2.10102e-09	0.105718	0.120316	0.379583
RBC#	rs9573567	A	G	0.0511885	0.00599742	1.40088e-17	0.144212	0.160573	0.36913
RBC#	rs989978	G	A	-0.0240546	0.00406344	3.22404e-09	0.072542	0.113042	0.521051
MCV	rs10107630	T	C	-0.0310818	0.00358651	4.46375e-18	0.0482542	0.0966929	0.617746
MCV	rs10211813	G	A	0.0202755	0.00359711	1.734e-08	0.0557664	0.0974134	0.567003
MCV	rs10267576	C	T	0.0324567	0.00355082	6.21012e-20	-0.0731092	0.0941963	0.437668
MCV	rs1033686	A	G	-0.0354385	0.00491491	5.57828e-13	-0.0968524	0.122892	0.430634
MCV	rs10427115	C	T	0.0194404	0.00353641	3.85798e-08	-0.191353	0.0950907	0.0441855
MCV	rs10890839	A	C	-0.0307748	0.00359602	1.14789e-17	-0.0883288	0.0964131	0.359588
MCV	rs10919619	C	T	-0.041708	0.00470513	7.69485e-19	0.0624801	0.12152	0.607143
MCV	rs11761408	A	C	-0.0246191	0.00411453	2.18499e-09	-0.0189112	0.109838	0.863301
MCV	rs11772579	A	G	-0.0209267	0.00357967	5.03501e-09	0.086734	0.0941168	0.35676
MCV	rs12083184	C	G	-0.0435959	0.00390318	5.76103e-29	-0.000270249	0.102116	0.997888
MCV	rs12093376	C	T	0.026226	0.00434479	1.57801e-09	-0.166968	0.121781	0.170361
MCV	rs12103447	T	A	0.0445889	0.00567455	3.91201e-15	-0.00608488	0.152883	0.968252
MCV	rs12193948	C	T	-0.0446408	0.00523534	1.50383e-17	-0.157627	0.135601	0.245059
MCV	rs12247163	A	G	0.0364515	0.00457297	1.5729e-15	0.134321	0.119261	0.260045
MCV	rs12257472	T	C	-0.0299875	0.00385847	7.73393e-15	0.0874168	0.102414	0.393348
MCV	rs12453682	T	C	0.0255444	0.00387483	4.32813e-11	0.0445866	0.107052	0.677049
MCV	rs12582170	G	A	0.0464194	0.00485967	1.27292e-21	0.026025	0.132694	0.84451
MCV	rs12663002	T	C	-0.042035	0.00537128	5.04081e-15	0.219205	0.172002	0.202509
MCV	rs12928852	T	C	-0.0239395	0.00355686	1.69083e-11	-0.0975032	0.0947252	0.303326
MCV	rs13007705	T	C	0.0218619	0.00356812	8.95509e-10	-0.156594	0.0970688	0.106694
MCV	rs13009393	A	G	0.0596757	0.00359733	8.3888e-62	0.20565	0.0969575	0.0339188
MCV	rs1317931	G	A	0.0237655	0.00378132	3.27899e-10	0.0987749	0.0998222	0.322415
MCV	rs1332101	A	G	0.0333286	0.0040469	1.7869e-16	0.072542	0.113042	0.521051
MCV	rs13339140	T	C	0.060711	0.00738326	1.98793e-16	0.169656	0.195586	0.38571
MCV	rs138665726	C	A	-0.0581788	0.00453114	9.81748e-38	-0.1658	0.12158	0.172659
MCV	rs140522	C	T	0.0907968	0.00374993	1.6293e-129	-0.0815444	0.101283	0.420756
MCV	rs146087803	A	T	-0.0397566	0.0057899	6.57809e-12	0.20958	0.162887	0.198214
MCV	rs1501466	G	A	0.0328635	0.00478273	6.36209e-12	0.174252	0.129598	0.178767
MCV	rs1569419	C	T	-0.031143	0.00420817	1.35613e-13	-0.120054	0.114782	0.295595
MCV	rs1790761	C	T	-0.0342353	0.00355644	6.19441e-22	-0.11047	0.0975839	0.257614
MCV	rs1876905	A	G	-0.0351367	0.00511936	6.72048e-12	-0.151531	0.126319	0.230297
MCV	rs206913	A	C	0.0221784	0.00362198	9.16706e-10	0.0872282	0.101147	0.388471
MCV	rs2243362	G	A	-0.0261443	0.00475702	3.88696e-08	0.0841084	0.132678	0.526129
MCV	rs2270927	G	C	-0.039976	0.00599565	2.60196e-11	0.0476184	0.149067	0.74939
MCV	rs2273799	C	T	0.0293258	0.00356714	2.01697e-16	0.0497585	0.0903256	0.581716
MCV	rs2277339	G	T	0.0351673	0.00576577	1.065e-09	0.116096	0.153707	0.450066
MCV	rs2288210	G	C	-0.0207186	0.00374713	3.21699e-08	-0.0421407	0.0990702	0.670573
MCV	rs2492301	C	T	-0.0238215	0.00354853	1.9059e-11	0.0115616	0.0930015	0.901065
MCV	rs249394	C	T	0.0448111	0.00606474	1.48184e-13	-0.200723	0.177078	0.25699
MCV	rs2682032	T	A	-0.0205167	0.00367741	2.41702e-08	-0.101652	0.0936327	0.277637
MCV	rs2836422	A	T	-0.0253187	0.00366381	4.82948e-12	0.0346767	0.0968599	0.720337
MCV	rs2838342	A	G	-0.0214805	0.00355696	1.55099e-09	0.134304	0.0981279	0.171106
MCV	rs28552840	C	G	-0.0630798	0.0041268	9.56753e-53	0.287613	0.113267	0.0111091
MCV	rs2929404	C	T	-0.0276948	0.0047404	5.14897e-09	-0.092592	0.123392	0.453023
MCV	rs3127245	T	C	0.0252502	0.00449139	1.88899e-08	0.127053	0.114871	0.268705
MCV	rs3211931	T	C	0.0263261	0.00355749	1.35988e-13	-0.0436359	0.0940511	0.642676
MCV	rs34734847	C	T	-0.0508554	0.00361613	6.36502e-45	0.0678864	0.0968616	0.48339
MCV	rs34872892	G	A	-0.0256108	0.00439331	5.56007e-09	-0.0478451	0.111881	0.66891
MCV	rs35699324	T	C	-0.0279463	0.00452099	6.35097e-10	0.111305	0.116669	0.340074
MCV	rs35979828	T	C	0.0604805	0.00690136	1.89191e-18	-0.125537	0.170707	0.462098
MCV	rs35998524	T	C	0.0680243	0.00603809	1.93419e-29	0.329465	0.142047	0.0203732
MCV	rs3734701	C	T	-0.0260075	0.00438329	2.96797e-09	0.138023	0.122672	0.260529
MCV	rs4133213	A	C	0.0201703	0.00364749	3.20398e-08	-0.00467365	0.0952954	0.960884
MCV	rs4756856	G	T	0.031145	0.00359303	4.39137e-18	0.0134876	0.0940664	0.885987
MCV	rs4833115	A	G	-0.0228436	0.00360349	2.30802e-10	0.0313089	0.095016	0.74177
MCV	rs4850921	T	G	0.0206268	0.00366534	1.82802e-08	0.00583659	0.0962553	0.951649
MCV	rs496321	C	T	-0.0272383	0.00361893	5.20835e-14	-0.0893413	0.0953859	0.348949
MCV	rs56397034	C	G	0.0680872	0.00361221	2.9847e-79	-0.121649	0.0961594	0.205843
MCV	rs577305	T	C	0.0236022	0.00422127	2.25398e-08	-0.0957438	0.113713	0.399802
MCV	rs5995288	C	T	-0.0277498	0.00385822	6.36649e-13	0.21962	0.103484	0.0338158
MCV	rs6060987	A	T	0.0378795	0.00429673	1.18713e-18	0.000240012	0.113137	0.998307
MCV	rs6065904	A	G	0.0275978	0.00427961	1.128e-10	0.063523	0.112306	0.571651
MCV	rs62037365	G	C	0.0256466	0.00376544	9.68947e-12	-0.0185979	0.0976073	0.848888
MCV	rs6415405	A	G	-0.0272751	0.00419623	8.03711e-11	0.0771533	0.114658	0.501013
MCV	rs644205	A	G	0.0251884	0.00444297	1.434e-08	-0.237223	0.125431	0.0585895
MCV	rs6449140	C	G	0.0202651	0.00352638	9.09997e-09	-0.0694999	0.0969093	0.473272
MCV	rs6494533	T	C	-0.02705	0.00402595	1.83105e-11	-0.00840189	0.113248	0.940859
MCV	rs6512645	A	G	-0.0266956	0.00361921	1.63005e-13	-0.0343573	0.098287	0.726668
MCV	rs6551280	C	T	0.0272939	0.00489149	2.40702e-08	-0.066194	0.133094	0.618943
MCV	rs6554189	G	A	0.0519928	0.005846	5.90881e-19	-0.149421	0.15226	0.326417
MCV	rs6592965	A	G	0.0676803	0.00354833	4.16582e-81	-0.163424	0.0948624	0.0849337
MCV	rs6695898	A	G	0.0367728	0.00353589	2.48313e-25	-0.155534	0.0975383	0.110804
MCV	rs6700896	T	C	0.0239339	0.00363182	4.39744e-11	0.0932184	0.0987534	0.345195
MCV	rs6706606	G	A	0.0296721	0.00381957	7.94694e-15	0.0752702	0.0989451	0.44682
MCV	rs6753848	T	C	-0.0246563	0.00374861	4.7863e-11	0.0475504	0.0990493	0.631178
MCV	rs67714660	G	C	0.0231014	0.00357165	9.93116e-11	0.0144156	0.0945974	0.87888
MCV	rs68051257	A	T	0.029572	0.00389694	3.23594e-14	-0.0355317	0.107048	0.739948
MCV	rs6840258	T	C	-0.0351707	0.00443451	2.1712e-15	-0.0756999	0.12317	0.53882
MCV	rs6845901	C	T	0.0337368	0.00361071	9.31966e-21	-0.0780671	0.0931981	0.40223
MCV	rs6857303	A	G	0.0254872	0.00359984	1.44112e-12	0.130473	0.0935194	0.162971
MCV	rs6993244	G	C	-0.0257416	0.0035632	5.03733e-13	0.0192531	0.147911	0.896434
MCV	rs71494800	A	C	0.108091	0.00707188	9.67832e-53	0.0473695	0.187384	0.800427
MCV	rs7218708	G	A	0.044975	0.00353411	4.24131e-37	0.0780776	0.0919145	0.395626
MCV	rs732520	G	A	0.0352864	0.00387371	8.29851e-20	0.0511431	0.10665	0.631555
MCV	rs7385804	A	C	0.0711532	0.00364697	8.9929e-85	-0.00915861	0.10147	0.928081
MCV	rs741951	A	G	0.048278	0.00495363	1.91911e-22	-0.180285	0.129176	0.162818
MCV	rs74346567	A	G	0.0445113	0.0077121	7.85109e-09	-0.123642	0.198049	0.532429
MCV	rs7639370	T	C	-0.0288145	0.00415403	4.01883e-12	0.0559287	0.110846	0.613868
MCV	rs7641761	A	T	0.0225946	0.00383589	3.85398e-09	-0.0614814	0.101203	0.543517
MCV	rs76439304	T	G	0.0357552	0.00578301	6.29695e-10	0.0744078	0.12889	0.563738
MCV	rs7776054	G	A	0.203202	0.00400951	1e-200	-0.0161563	0.103391	0.875825
MCV	rs77926410	G	A	0.0312783	0.0053533	5.13299e-09	0.0317957	0.137717	0.81741
MCV	rs78773383	G	A	0.0259757	0.00358127	4.07005e-13	-0.00691468	0.0924704	0.940392
MCV	rs7909074	A	G	0.0557655	0.00364595	8.22811e-53	0.0284934	0.0974654	0.770024
MCV	rs79626813	T	G	-0.0597054	0.00559524	1.39508e-26	-0.0875937	0.152075	0.564622
MCV	rs8176741	A	G	-0.108388	0.00723628	1.01695e-50	-0.0290318	0.199308	0.884188
MCV	rs826415	G	T	0.0351279	0.00381715	3.49221e-20	0.0892662	0.0989382	0.366928
MCV	rs855791	G	A	0.142446	0.0035444	1e-200	0.0681537	0.0962163	0.478735
MCV	rs869785	C	T	0.0662799	0.00375688	1.16708e-69	-0.0400723	0.0986443	0.684573
MCV	rs8887	C	T	0.0691261	0.00362123	3.10814e-81	-0.237794	0.0987515	0.0160402
MCV	rs9289629	G	A	-0.0429608	0.00376267	3.41507e-30	-0.0707246	0.10082	0.482993
MCV	rs9381093	T	C	-0.110971	0.00403201	9.4189e-167	-0.00456682	0.109855	0.96684
MCV	rs9487023	G	A	0.0817977	0.00353909	3.45144e-118	0.190241	0.0949746	0.045169
MCV	rs9521017	T	G	-0.0249289	0.00367377	1.15611e-11	-0.0200926	0.0953407	0.833086
MCV	rs9532563	C	T	-0.0293183	0.00427319	6.83754e-12	0.018685	0.121999	0.878274
MCV	rs9573567	A	G	-0.0573649	0.00595648	5.93335e-22	0.144212	0.160573	0.36913
MCV	rs9579586	C	G	0.0245162	0.0035836	7.85236e-12	-0.0302333	0.0973567	0.756148
MCV	rs9820353	G	A	-0.064508	0.00357632	9.88553e-73	-0.157596	0.094566	0.0956093
MCV	rs9850274	G	A	0.0539519	0.00391744	3.74542e-43	-0.272826	0.104829	0.00925231
MCV	rs9892942	T	C	0.0551471	0.00445214	3.08603e-35	0.0242656	0.109741	0.825002
MCV	rs9944715	G	A	-0.0739437	0.00406302	5.23842e-74	0.0667229	0.107502	0.534818
HCT	rs10494964	C	T	0.0228468	0.00405327	1.734e-08	-0.010314	0.10102	0.918679
HCT	rs10495928	G	A	-0.0769601	0.00372394	6.95985e-95	-0.0641229	0.0998803	0.520876
HCT	rs11071975	T	G	-0.0228294	0.00401312	1.28e-08	0.0753381	0.106933	0.481101
HCT	rs11072567	G	A	-0.0377581	0.00354634	1.80011e-26	-0.100106	0.0957208	0.295649
HCT	rs1126464	C	G	-0.0246485	0.0041388	2.59298e-09	-0.0310528	0.116017	0.788964
HCT	rs115478735	T	A	-0.0760754	0.00456479	2.32809e-62	0.0294387	0.112042	0.792746
HCT	rs11677172	T	C	0.0352234	0.00506719	3.61993e-12	-0.10843	0.135694	0.424243
HCT	rs11749327	A	C	0.0221701	0.0038737	1.04501e-08	0.114453	0.101196	0.258055
HCT	rs12548864	T	C	-0.0231614	0.00370875	4.23604e-10	0.101465	0.0962277	0.291688
HCT	rs1256061	T	G	-0.0234374	0.00353093	3.18493e-11	0.0322845	0.0958362	0.736214
HCT	rs1260326	C	T	0.0220937	0.00359363	7.84603e-10	-0.0696595	0.0979477	0.476967
HCT	rs128494	C	T	0.0348153	0.00423522	2.02815e-16	-0.068429	0.107028	0.522592
HCT	rs1292061	G	A	0.0203469	0.00353599	8.70302e-09	-0.0548899	0.0950065	0.563434
HCT	rs13094687	G	A	-0.021223	0.0037899	2.14501e-08	-0.0529119	0.0976294	0.587841
HCT	rs13107325	T	C	0.0503824	0.00670317	5.63897e-14	0.0213973	0.175584	0.903007
HCT	rs1340817	G	A	-0.0229683	0.00370782	5.84494e-10	0.0172526	0.104246	0.868552
HCT	rs174533	A	G	0.0248296	0.0037066	2.10184e-11	0.0836279	0.104301	0.422672
HCT	rs1905376	G	A	0.0267108	0.003558	6.03949e-14	-0.0615617	0.0942783	0.51377
HCT	rs2037977	A	G	-0.0308017	0.00399647	1.28588e-14	0.0485296	0.103	0.637525
HCT	rs2219143	A	G	0.0236186	0.003764	3.49897e-10	0.239695	0.0956277	0.0121919
HCT	rs2241388	C	T	-0.0263255	0.00394643	2.54624e-11	0.0867813	0.104881	0.407995
HCT	rs2303566	A	G	-0.0305862	0.00354475	6.21155e-18	0.142154	0.0952283	0.135499
HCT	rs2326451	T	A	-0.0263519	0.00354619	1.07696e-13	0.158324	0.0952204	0.0963696
HCT	rs2337106	G	C	-0.0227975	0.00356098	1.53299e-10	0.153488	0.0970532	0.113767
HCT	rs2379087	C	T	0.0265181	0.00419504	2.594e-10	0.0173891	0.108521	0.872694
HCT	rs2421647	A	C	0.0215879	0.00353037	9.66006e-10	0.115298	0.0950692	0.225213
HCT	rs2519796	A	G	-0.0240844	0.00379287	2.15501e-10	0.0103768	0.101841	0.918842
HCT	rs2678829	T	C	-0.0253234	0.00439546	8.34891e-09	-0.0648815	0.119947	0.588564
HCT	rs2732480	A	C	0.0446971	0.00356146	3.96369e-36	0.116695	0.0929968	0.209543
HCT	rs3184504	C	T	-0.0631191	0.00352146	7.64012e-72	0.245336	0.0991444	0.013341
HCT	rs35060063	A	G	-0.0228275	0.00353042	1.007e-10	0.193184	0.0948302	0.0416351
HCT	rs35115	C	T	0.0197048	0.00352104	2.18998e-08	-0.00791275	0.0898437	0.929819
HCT	rs3767844	G	A	0.0372092	0.00393304	3.05985e-21	0.00274122	0.108299	0.979806
HCT	rs4791641	T	C	-0.0295539	0.00352578	5.19278e-17	0.0168678	0.0946839	0.858606
HCT	rs499974	A	C	0.0274959	0.00484229	1.36101e-08	0.0301901	0.125371	0.809706
HCT	rs536621	G	A	0.0224451	0.0036936	1.226e-09	-0.0301211	0.101647	0.766978
HCT	rs554019	T	C	-0.0203348	0.00359821	1.59199e-08	0.152483	0.0956433	0.110871
HCT	rs57908212	C	T	0.0305102	0.00356964	1.26212e-17	0.00804321	0.0950126	0.932536
HCT	rs6064559	A	C	0.0207016	0.00359753	8.69501e-09	0.142867	0.0939007	0.128143
HCT	rs61789988	C	G	-0.0268154	0.00353196	3.14485e-14	-0.0629215	0.0945352	0.505674
HCT	rs62039688	G	C	-0.020624	0.00362897	1.322e-08	0.114172	0.0933147	0.221135
HCT	rs62054395	G	T	0.0451592	0.00408291	1.94895e-28	0.129157	0.11647	0.267461
HCT	rs62250968	T	C	0.0238999	0.00358926	2.76185e-11	-0.212178	0.0969052	0.0285581
HCT	rs6437412	C	T	-0.0240086	0.00394482	1.15699e-09	-0.00183782	0.101478	0.985551
HCT	rs662735	A	T	0.0298137	0.00445973	2.30781e-11	-0.438795	0.122933	0.000357824
HCT	rs7191129	G	A	0.031563	0.00497979	2.32402e-10	0.0253612	0.124427	0.838491
HCT	rs7285695	G	T	-0.0267855	0.00456965	4.58395e-09	0.13519	0.113176	0.232279
HCT	rs768090	T	A	-0.0250317	0.00380506	4.75116e-11	-0.128998	0.101393	0.203284
HCT	rs77303550	T	C	-0.0257373	0.00449843	1.05701e-08	-0.092655	0.115739	0.423391
HCT	rs77365825	G	C	-0.0261102	0.00473373	3.472e-08	-0.16885	0.12518	0.177383
HCT	rs7938521	A	G	0.028494	0.00352996	6.91353e-16	0.151311	0.0967103	0.117681
HCT	rs8179696	A	G	-0.0303517	0.00432617	2.28613e-12	0.0332622	0.110253	0.762888
HCT	rs833805	G	A	0.0750786	0.00599574	5.65848e-36	-0.036448	0.153997	0.812905
HCT	rs855791	G	A	0.0641783	0.00354904	4.31718e-73	0.0681537	0.0962163	0.478735
HCT	rs863678	T	G	0.0228624	0.00384338	2.70601e-09	-0.132755	0.0965131	0.168974
HCT	rs9376090	C	T	-0.0803522	0.00404344	7.0762e-88	-0.0359752	0.105657	0.733488
HCT	rs9378321	C	T	-0.030451	0.00355853	1.15611e-17	0.0615519	0.0961188	0.52193
HCT	rs9472135	C	T	-0.0386802	0.00382146	4.42079e-24	0.0850882	0.102216	0.405162
MCH	rs1031868	G	A	0.0461336	0.00667964	4.96364e-12	0.0477415	0.179279	0.790011
MCH	rs10431061	T	G	-0.0298883	0.00360261	1.07399e-16	-0.060189	0.0965172	0.532884
MCH	rs10734834	T	C	-0.0296025	0.00540557	4.343e-08	-0.0296666	0.122592	0.808785
MCH	rs10750763	G	A	-0.0247237	0.00401509	7.38108e-10	-0.00851584	0.109242	0.937865
MCH	rs10876230	T	C	-0.0312793	0.00447062	2.6218e-12	0.100672	0.115873	0.384949
MCH	rs11089093	T	C	-0.021423	0.00358375	2.261e-09	0.144689	0.0982661	0.140907
MCH	rs11211480	G	A	0.029551	0.00354687	7.97627e-17	-0.134468	0.0976004	0.168283
MCH	rs113990173	C	T	-0.02438	0.00424981	9.65095e-09	0.0889255	0.113275	0.432429
MCH	rs11499089	C	A	0.0545288	0.00388451	9.18967e-45	0.125048	0.10229	0.221522
MCH	rs115253693	C	T	0.0513784	0.00708824	4.21697e-13	-0.0163898	0.185248	0.929499
MCH	rs1169303	C	A	0.0203557	0.00354491	9.34394e-09	-0.0415345	0.0965938	0.667201
MCH	rs11811522	A	G	-0.0242299	0.00386946	3.80496e-10	0.0148307	0.101463	0.883788
MCH	rs12193948	C	T	-0.0414957	0.00525174	2.75994e-15	-0.157627	0.135601	0.245059
MCH	rs12453682	T	C	0.0244858	0.00388433	2.90603e-10	0.0445866	0.107052	0.677049
MCH	rs12715430	C	A	-0.0288834	0.00416655	4.14286e-12	0.0530817	0.111268	0.633317
MCH	rs12777237	T	G	0.0231358	0.00415493	2.573e-08	0.0851433	0.114607	0.457532
MCH	rs131659	G	A	-0.0375809	0.00449703	6.44318e-17	-0.161438	0.121508	0.183973
MCH	rs13306561	G	A	-0.0318187	0.0048024	3.45939e-11	0.00648736	0.133966	0.961377
MCH	rs140522	C	T	0.0774164	0.00375881	2.97989e-94	-0.0815444	0.101283	0.420756
MCH	rs1425869	T	G	0.0246088	0.00377681	7.23269e-11	0.0987749	0.0998222	0.322415
MCH	rs1569419	C	T	-0.0318694	0.00422078	4.33311e-14	-0.120054	0.114782	0.295595
MCH	rs1638556	C	T	-0.0339009	0.00356511	1.92398e-21	-0.11047	0.0975839	0.257614
MCH	rs16970016	A	C	0.0269085	0.0046495	7.14793e-09	-0.103495	0.124441	0.405587
MCH	rs173373	T	C	0.0574903	0.00360656	3.31665e-57	0.210292	0.0966204	0.0295196
MCH	rs1876905	A	G	-0.0336888	0.00513406	5.31496e-11	-0.151531	0.126319	0.230297
MCH	rs1958078	C	A	0.0329262	0.00490863	1.97515e-11	0.174107	0.129632	0.179244
MCH	rs2174285	T	C	-0.0201494	0.00361373	2.464e-08	0.02742	0.0947814	0.772353
MCH	rs2273799	C	T	0.0322514	0.00357725	1.95614e-19	0.0497585	0.0903256	0.581716
MCH	rs2439406	C	T	-0.0215484	0.00371454	6.58795e-09	-0.194388	0.102958	0.0590215
MCH	rs2492301	C	T	-0.025424	0.00355924	9.12641e-13	0.0115616	0.0930015	0.901065
MCH	rs2572207	T	C	-0.0763147	0.0041415	8.00387e-76	0.287613	0.113267	0.0111091
MCH	rs2736100	A	C	0.0429403	0.00353311	5.48151e-34	0.0281843	0.097033	0.771465
MCH	rs2811972	C	T	-0.0252833	0.00354955	1.05609e-12	0.0950686	0.0920865	0.301892
MCH	rs2836422	A	T	-0.0223094	0.00367338	1.253e-09	0.0346767	0.0968599	0.720337
MCH	rs2929404	C	T	-0.0263627	0.00475409	2.93501e-08	-0.092592	0.123392	0.453023
MCH	rs34734847	C	T	-0.0474533	0.00362639	3.98382e-39	0.0678864	0.0968616	0.48339
MCH	rs35955619	A	T	0.0199016	0.00357562	2.60801e-08	-0.0448711	0.0969583	0.643515
MCH	rs35998524	T	C	0.0838366	0.0060544	1.3219e-43	0.329465	0.142047	0.0203732
MCH	rs3756668	A	G	0.0298451	0.00354671	3.93369e-17	-0.0168591	0.0921155	0.854781
MCH	rs3824867	G	A	0.0227826	0.00389987	5.16095e-09	-0.010545	0.106269	0.920957
MCH	rs3827181	T	C	-0.0416358	0.0037352	7.41652e-29	-0.0794456	0.103495	0.442711
MCH	rs4149056	C	T	-0.0268002	0.00490517	4.66402e-08	-0.0341391	0.127946	0.789605
MCH	rs42042	T	C	0.0207935	0.00353123	3.89798e-09	-0.0374044	0.0924649	0.685826
MCH	rs4378991	G	T	0.0296535	0.00471692	3.24496e-10	-0.0750089	0.132214	0.57049
MCH	rs4416792	C	A	-0.0235625	0.00355293	3.31513e-11	0.147655	0.0931889	0.113087
MCH	rs4485355	T	C	-0.02662	0.00390728	9.56313e-12	0.141017	0.103757	0.174113
MCH	rs4590800	A	C	0.0331815	0.00405483	2.76376e-16	0.072542	0.113042	0.521051
MCH	rs4605	C	G	0.0218847	0.00359195	1.10999e-09	-0.0599939	0.0909967	0.509705
MCH	rs4889604	T	G	-0.0246225	0.00338423	3.44667e-13	-0.114942	0.0949022	0.225831
MCH	rs4925500	A	G	0.0228103	0.00406684	2.037e-08	0.119413	0.111956	0.28615
MCH	rs496321	C	T	-0.0245807	0.00362924	1.26212e-11	-0.0893413	0.0953859	0.348949
MCH	rs577305	T	C	0.0243451	0.00423447	8.96293e-09	-0.0957438	0.113713	0.399802
MCH	rs58123204	G	A	-0.0385919	0.00489512	3.17687e-15	0.0492223	0.12466	0.692952
MCH	rs5995288	C	T	-0.0289579	0.00386751	7.02102e-14	0.21962	0.103484	0.0338158
MCH	rs5995385	C	T	-0.0356573	0.00353603	6.5013e-24	-0.0993467	0.097906	0.310242
MCH	rs6073958	C	T	0.0276981	0.0044351	4.23302e-10	0.05836	0.120596	0.628436
MCH	rs6095320	G	A	-0.0212037	0.00373302	1.34701e-08	-0.111819	0.103169	0.278433
MCH	rs61823972	C	A	0.0430709	0.0035732	1.85012e-33	-0.19061	0.0976358	0.0509073
MCH	rs61966459	G	A	-0.0290045	0.00382671	3.46897e-14	-0.187849	0.10612	0.0767008
MCH	rs6440094	T	C	-0.0587211	0.00358707	3.12176e-60	-0.157596	0.094566	0.0956093
MCH	rs6512645	A	G	-0.0280597	0.0036299	1.07399e-14	-0.0343573	0.098287	0.726668
MCH	rs6554189	G	A	0.0473874	0.00586246	6.30957e-16	-0.149421	0.15226	0.326417
MCH	rs6592965	A	G	0.0570348	0.00355822	8.01493e-58	-0.163424	0.0948624	0.0849337
MCH	rs6700896	T	C	0.0291606	0.00364318	1.2031e-15	0.0932184	0.0987534	0.345195
MCH	rs6711700	A	G	0.0238563	0.00378389	2.88802e-10	0.0776439	0.0988927	0.432375
MCH	rs6747952	T	C	0.0288775	0.00357946	7.17133e-16	-0.156594	0.0970688	0.106694
MCH	rs6753848	T	C	-0.0274036	0.00376013	3.14702e-13	0.0475504	0.0990493	0.631178
MCH	rs68051257	A	T	0.0301878	0.00390785	1.11892e-14	-0.0355317	0.107048	0.739948
MCH	rs6845901	C	T	0.0312713	0.0036213	5.85194e-18	-0.0780671	0.0931981	0.40223
MCH	rs6857303	A	G	0.0259985	0.00360927	5.87895e-13	0.130473	0.0935194	0.162971
MCH	rs6993244	G	C	-0.0242285	0.00357345	1.20005e-11	0.0192531	0.147911	0.896434
MCH	rs7181649	C	T	-0.0346963	0.00403784	8.4879e-18	-0.00934225	0.113951	0.934659
MCH	rs7218708	G	A	0.0462626	0.00354302	5.76766e-39	0.0780776	0.0919145	0.395626
MCH	rs72780191	C	T	-0.0362642	0.0052413	4.54988e-12	-0.138259	0.140997	0.326801
MCH	rs732520	G	A	0.0395646	0.00388513	2.34693e-24	0.0511431	0.10665	0.631555
MCH	rs73381355	T	G	0.0423802	0.00663948	1.736e-10	0.176905	0.165284	0.28448
MCH	rs7385804	A	C	0.0838295	0.00365686	2.67917e-116	-0.00915861	0.10147	0.928081
MCH	rs741951	A	G	0.0470821	0.00496682	2.55918e-21	-0.180285	0.129176	0.162818
MCH	rs7482541	C	T	0.0319527	0.00361661	1.00092e-18	0.0133215	0.0938209	0.887089
MCH	rs7641761	A	T	0.0243182	0.00384643	2.57697e-10	-0.0614814	0.101203	0.543517
MCH	rs7776054	G	A	0.215933	0.00402214	1e-200	-0.0161563	0.103391	0.875825
MCH	rs78773383	G	A	0.0252298	0.00359176	2.1508e-12	-0.00691468	0.0924704	0.940392
MCH	rs79989301	C	T	-0.0659234	0.00557988	3.28473e-32	-0.0875937	0.152075	0.564622
MCH	rs8013143	G	A	-0.0315477	0.00393972	1.17004e-15	0.0859781	0.106568	0.419788
MCH	rs8110787	T	C	0.0712331	0.00362334	4.79181e-86	-0.136475	0.0976658	0.162302
MCH	rs8193003	C	T	0.0233312	0.00363675	1.40501e-10	0.054832	0.0983217	0.577063
MCH	rs826415	G	T	0.0384762	0.00382875	9.25124e-24	0.0892662	0.0989382	0.366928
MCH	rs855791	G	A	0.17043	0.00355274	1e-200	0.0681537	0.0962163	0.478735
MCH	rs869784	C	T	0.0682383	0.0037647	1.99297e-73	-0.0400723	0.0986443	0.684573
MCH	rs8887	C	T	0.0813315	0.00363115	4.09261e-111	-0.237794	0.0987515	0.0160402
MCH	rs9289629	G	A	-0.0397331	0.0037727	6.16737e-26	-0.0707246	0.10082	0.482993
MCH	rs9381093	T	C	-0.0904367	0.00404318	8.12831e-111	-0.00456682	0.109855	0.96684
MCH	rs9420825	G	A	-0.024826	0.00452915	4.21998e-08	-0.135363	0.115245	0.240169
MCH	rs9487023	G	A	0.088732	0.00355015	7.12853e-138	0.190241	0.0949746	0.045169
MCH	rs9521026	A	G	-0.02531	0.0036968	7.57007e-12	-0.0200926	0.0953407	0.833086
MCH	rs9565170	C	G	-0.0568717	0.00594036	1.0311e-21	0.15503	0.159363	0.330648
MCH	rs9579586	C	G	0.0229743	0.00359286	1.61102e-10	-0.0302333	0.0973567	0.756148
MCH	rs9850274	G	A	0.0608194	0.00392833	4.57193e-54	-0.272826	0.104829	0.00925231
MCH	rs9892942	T	C	0.0758483	0.00446277	8.82673e-65	0.0242656	0.109741	0.825002
MCH	rs9944715	G	A	-0.07685	0.0040732	2.12178e-79	0.0667229	0.107502	0.534818
MCH	rs9972293	C	T	-0.0202581	0.00363269	2.452e-08	-0.0479418	0.0968871	0.620726
MCHC	rs1031868	G	A	0.0383773	0.00652954	4.16495e-09	0.0477415	0.179279	0.790011
MCHC	rs1043879	C	T	-0.0291697	0.00399756	2.9451e-13	0.00271252	0.103185	0.979028
MCHC	rs10751450	T	C	-0.0935208	0.00577327	5.13098e-59	-0.199854	0.145174	0.168622
MCHC	rs10947058	T	C	-0.0614805	0.00815644	4.7852e-14	-0.0198264	0.206734	0.923597
MCHC	rs11082512	A	G	-0.0275619	0.00393653	2.53105e-12	0.113861	0.106667	0.28577
MCHC	rs11085824	G	A	0.0294758	0.00356695	1.41384e-16	-0.136475	0.0976658	0.162302
MCHC	rs11224283	C	T	0.0363611	0.00632171	8.831e-09	0.208837	0.145497	0.151192
MCHC	rs1172113	C	T	0.0325054	0.00351439	2.261e-20	-0.232588	0.101014	0.0213054
MCHC	rs1175550	G	A	0.0568666	0.00410747	1.36994e-43	0.027774	0.104927	0.791243
MCHC	rs12408397	C	T	0.0193867	0.00349622	2.939e-08	0.035273	0.0984721	0.720192
MCHC	rs12490036	T	C	-0.0385883	0.00346705	8.9619e-29	-0.00767613	0.0952173	0.935747
MCHC	rs13181874	C	G	-0.0347524	0.00356035	1.65615e-22	0.0315017	0.0951093	0.740481
MCHC	rs13254494	T	C	0.0288256	0.00351669	2.46888e-16	0.0654543	0.0966171	0.498113
MCHC	rs1472360	C	T	0.0206045	0.00351318	4.49397e-09	0.0111067	0.0962658	0.908148
MCHC	rs181694	T	C	-0.0236138	0.0042235	2.25699e-08	0.0427793	0.119915	0.721282
MCHC	rs2022003	T	A	-0.0586917	0.00384892	1.67494e-52	-0.141861	0.107857	0.188417
MCHC	rs2075672	G	A	0.0485978	0.00357727	4.90456e-42	-0.00915861	0.10147	0.928081
MCHC	rs2161037	A	G	-0.0230136	0.00353365	7.38074e-11	-0.0174825	0.0909227	0.847524
MCHC	rs2266959	T	G	0.0288021	0.00440505	6.21727e-11	-0.161964	0.12151	0.182555
MCHC	rs2331174	A	G	0.020075	0.00350401	1.009e-08	-0.0617927	0.093873	0.510371
MCHC	rs28687655	T	A	-0.0478306	0.00401718	1.09496e-32	0.307059	0.112246	0.00622659
MCHC	rs415895	G	C	0.0238117	0.00361954	4.74788e-11	-0.0493072	0.0981661	0.615469
MCHC	rs56131196	A	G	0.0242279	0.00442878	4.48601e-08	0.05123	0.121516	0.673324
MCHC	rs58119220	G	C	0.0305283	0.00353303	5.57956e-18	-0.036923	0.0976978	0.705482
MCHC	rs5995385	C	T	-0.0220354	0.00346252	1.96598e-10	-0.0993467	0.097906	0.310242
MCHC	rs612401	T	G	-0.0276376	0.00431204	1.461e-10	-0.121933	0.117557	0.299628
MCHC	rs6459467	A	G	-0.0384797	0.00356769	4.02624e-27	-0.0168975	0.0942625	0.857733
MCHC	rs6747952	T	C	0.0221343	0.0035059	2.72898e-10	-0.156594	0.0970688	0.106694
MCHC	rs74417235	G	A	0.0527949	0.0059648	8.66762e-19	0.251645	0.140814	0.0739265
MCHC	rs7776054	G	A	0.0913076	0.00394624	1.91867e-118	-0.0161563	0.103391	0.875825
MCHC	rs7955734	G	C	0.023705	0.00425011	2.44e-08	0.0714159	0.117663	0.543881
MCHC	rs8176644	T	C	0.0579528	0.0071921	7.76426e-16	-0.0290318	0.199308	0.884188
MCHC	rs855791	G	A	0.102015	0.00347894	5.19996e-189	0.0681537	0.0962163	0.478735
MCHC	rs869784	C	T	0.0225222	0.00368602	9.95291e-10	-0.0400723	0.0986443	0.684573
MCHC	rs8887	C	T	0.043121	0.00355431	7.14661e-34	-0.237794	0.0987515	0.0160402
MCHC	rs9349847	C	T	0.0278141	0.00367766	3.93913e-14	-0.0707337	0.100349	0.480887
MCHC	rs9487023	G	A	0.0421058	0.00348276	1.19591e-33	0.190241	0.0949746	0.045169
MCHC	rs9850274	G	A	0.0294802	0.00384649	1.80011e-14	-0.272826	0.104829	0.00925231
HGB	rs1010269	G	A	-0.0314	0.00480413	6.31684e-11	0.140942	0.118295	0.23348
HGB	rs10495928	G	A	-0.0733406	0.00374072	1.37404e-85	-0.0641229	0.0998803	0.520876
HGB	rs10900586	A	G	-0.0391864	0.00598408	5.81433e-11	-0.200629	0.147501	0.17377
HGB	rs11071975	T	G	-0.0232139	0.00403063	8.44306e-09	0.0753381	0.106933	0.481101
HGB	rs11072567	G	A	-0.0362282	0.00356167	2.65277e-24	-0.100106	0.0957208	0.295649
HGB	rs11258533	T	C	0.0207221	0.00361103	9.54993e-09	-0.00227452	0.0928742	0.980461
HGB	rs112894876	C	G	0.0387225	0.00596154	8.28133e-11	0.194624	0.135026	0.149479
HGB	rs115478735	T	A	-0.0812415	0.00458483	2.95665e-70	0.0294387	0.112042	0.792746
HGB	rs11749327	A	C	0.0227252	0.00389058	5.18597e-09	0.114453	0.101196	0.258055
HGB	rs1181870	A	C	0.0320765	0.00419136	1.96291e-14	0.027774	0.104927	0.791243
HGB	rs1182933	T	C	0.0240491	0.00388419	5.95799e-10	-0.0703562	0.104322	0.500047
HGB	rs12548874	A	C	-0.0207665	0.00357791	6.47202e-09	-0.129712	0.0959232	0.176295
HGB	rs1256061	T	G	-0.0244682	0.00354653	5.22998e-12	0.0322845	0.0958362	0.736214
HGB	rs128494	C	T	0.0316249	0.0042542	1.05512e-13	-0.068429	0.107028	0.522592
HGB	rs13107325	T	C	0.0485169	0.00673444	5.83445e-13	0.0213973	0.175584	0.903007
HGB	rs17006441	A	C	0.0225773	0.00361426	4.19199e-10	-0.188751	0.097142	0.0520116
HGB	rs174533	A	G	0.0282752	0.00372291	3.08035e-14	0.0836279	0.104301	0.422672
HGB	rs17552854	G	A	0.02573	0.0044597	7.95298e-09	-0.0538387	0.11907	0.651153
HGB	rs2037977	A	G	-0.0278507	0.00401416	3.97283e-12	0.0485296	0.103	0.637525
HGB	rs2219143	A	G	0.0228419	0.00378056	1.523e-09	0.239695	0.0956277	0.0121919
HGB	rs2230657	A	G	-0.0259288	0.0035461	2.6339e-13	-0.0629215	0.0945352	0.505674
HGB	rs2241388	C	T	-0.0248838	0.0039636	3.42799e-10	0.0867813	0.104881	0.407995
HGB	rs2303566	A	G	-0.0239305	0.0035608	1.81092e-11	0.142154	0.0952283	0.135499
HGB	rs2519796	A	G	-0.0238848	0.00380928	3.60703e-10	0.0103768	0.101841	0.918842
HGB	rs2561566	C	T	0.0322618	0.005458	3.40197e-09	0.164882	0.142518	0.247306
HGB	rs261332	G	A	0.0254186	0.00438546	6.78703e-09	0.26172	0.128384	0.0414925
HGB	rs2732480	A	C	0.0398645	0.00357718	7.65244e-29	0.116695	0.0929968	0.209543
HGB	rs2745353	T	C	0.0245171	0.00354731	4.79733e-12	0.151671	0.0942772	0.107665
HGB	rs3184504	C	T	-0.0647006	0.00353721	9.68055e-75	0.245336	0.0991444	0.013341
HGB	rs35060063	A	G	-0.0220713	0.00354653	4.86598e-10	0.193184	0.0948302	0.0416351
HGB	rs3996993	C	T	0.0209444	0.00357732	4.77595e-09	-0.0156972	0.0971701	0.871666
HGB	rs442177	T	G	-0.0308818	0.00360188	1.00092e-17	-0.00971906	0.0961892	0.919518
HGB	rs4471726	C	T	0.0428557	0.00404246	2.9363e-26	0.13221	0.11598	0.254314
HGB	rs4586698	T	C	0.0260963	0.00472154	3.25597e-08	0.16885	0.12518	0.177383
HGB	rs4791641	T	C	-0.0228504	0.0035414	1.10101e-10	0.0168678	0.0946839	0.858606
HGB	rs508618	A	G	0.0261083	0.00450869	7.011e-09	-0.122957	0.119948	0.305324
HGB	rs554019	T	C	-0.021241	0.00361398	4.16601e-09	0.152483	0.0956433	0.110871
HGB	rs57908212	C	T	0.0272068	0.00358517	3.23073e-14	0.00804321	0.0950126	0.932536
HGB	rs58017093	A	C	0.025826	0.00367602	2.13206e-12	0.101798	0.103762	0.326555
HGB	rs5995385	C	T	-0.0248131	0.00354672	2.63209e-12	-0.0993467	0.097906	0.310242
HGB	rs6064559	A	C	0.0222495	0.00361338	7.38907e-10	0.142867	0.0939007	0.128143
HGB	rs662735	A	T	0.0286533	0.00447903	1.58201e-10	-0.438795	0.122933	0.000357824
HGB	rs6841433	G	T	-0.0279462	0.00461326	1.38e-09	-0.11289	0.117542	0.336842
HGB	rs74902775	T	C	0.0339107	0.00507988	2.46377e-11	-0.10843	0.135694	0.424243
HGB	rs753381	C	T	0.0205459	0.00355751	7.67892e-09	0.146813	0.0950995	0.122641
HGB	rs7541039	T	C	0.0350379	0.00404273	4.4412e-18	0.00369437	0.108381	0.972808
HGB	rs768090	T	A	-0.0247493	0.00382248	9.50167e-11	-0.128998	0.101393	0.203284
HGB	rs7945705	A	G	-0.0303477	0.0035889	2.76694e-17	-0.063182	0.0970917	0.515211
HGB	rs800911	A	T	0.0295747	0.00423804	2.98607e-12	-0.0348304	0.115699	0.763382
HGB	rs8179696	A	G	-0.0289692	0.00434517	2.61096e-11	0.0332622	0.110253	0.762888
HGB	rs833805	G	A	0.069782	0.0060215	4.69678e-31	-0.036448	0.153997	0.812905
HGB	rs855791	G	A	0.0987495	0.00356396	5.62341e-169	0.0681537	0.0962163	0.478735
HGB	rs8887	C	T	0.0265195	0.00364109	3.25537e-13	-0.237794	0.0987515	0.0160402
HGB	rs9376090	C	T	-0.0495723	0.00406134	2.89068e-34	-0.0359752	0.105657	0.733488
HGB	rs9378321	C	T	-0.0278157	0.00357463	7.17133e-15	0.0615519	0.0961188	0.52193
HGB	rs9472135	C	T	-0.0361568	0.00383892	4.5772e-21	0.0850882	0.102216	0.405162
RDW	rs10988207	A	G	0.0370621	0.00383311	4.08602e-22	-0.0629167	0.10547	0.550815
RDW	rs11188012	G	C	0.0260248	0.00353668	1.85909e-13	-0.116231	0.0951671	0.221959
RDW	rs11248334	C	T	-0.0293236	0.00354978	1.4481e-16	0.039858	0.0933558	0.669417
RDW	rs11265038	A	C	-0.0391343	0.00394566	3.46577e-23	0.0148307	0.101463	0.883788
RDW	rs1155998	A	C	-0.0576176	0.00701194	2.08497e-16	0.0880078	0.184148	0.632708
RDW	rs1175550	G	A	-0.0396225	0.00419719	3.71878e-21	0.027774	0.104927	0.791243
RDW	rs1180334	G	A	-0.0226686	0.00354858	1.68e-10	0.0749991	0.0957129	0.433284
RDW	rs12050884	A	C	-0.0357006	0.00435937	2.62482e-16	0.158947	0.118992	0.181621
RDW	rs12137465	T	G	-0.0246724	0.0037318	3.80803e-11	-0.318482	0.0989641	0.00129021
RDW	rs12413816	T	G	0.0303587	0.00366524	1.2031e-16	-0.0146667	0.0983764	0.881485
RDW	rs12442376	G	T	0.0294805	0.00398175	1.3219e-13	0.0293107	0.113202	0.795694
RDW	rs12505188	C	T	0.022057	0.00362991	1.22899e-09	-0.14377	0.0950519	0.130396
RDW	rs12585036	T	C	-0.0247828	0.00434586	1.17999e-08	0.307108	0.118365	0.00947044
RDW	rs1260326	C	T	0.0245671	0.00360446	9.37778e-12	-0.0696595	0.0979477	0.476967
RDW	rs1292048	G	A	0.0281148	0.00354958	2.3632e-15	0.0863011	0.0932639	0.354788
RDW	rs12940626	T	C	0.023573	0.00379418	5.19996e-10	0.149194	0.103431	0.149175
RDW	rs1419392	A	G	-0.0202405	0.00365317	3.01599e-08	-0.1406	0.0945643	0.137061
RDW	rs1476512	T	C	0.0303228	0.00362256	5.73456e-17	0.283667	0.0990368	0.00417984
RDW	rs1505307	C	T	-0.0279497	0.00370039	4.24815e-14	-0.0400723	0.0986443	0.684573
RDW	rs16856859	G	A	0.0343809	0.00360398	1.43186e-21	0.0431498	0.0933334	0.643852
RDW	rs17183295	T	C	-0.0478711	0.00453199	4.42588e-26	-0.141906	0.116198	0.221994
RDW	rs1798634	A	G	-0.0199761	0.00357462	2.29298e-08	0.0404373	0.0980616	0.680071
RDW	rs1819953	A	G	-0.036111	0.0039212	3.28625e-20	0.163653	0.105725	0.121642
RDW	rs1879154	C	T	-0.0577033	0.00361737	2.77077e-57	-0.0382989	0.0976278	0.69484
RDW	rs1958078	C	A	-0.0386855	0.0049057	3.12392e-15	0.174107	0.129632	0.179244
RDW	rs2058815	G	T	0.022243	0.00388998	1.078e-08	-0.00968189	0.0986433	0.921813
RDW	rs2834256	T	A	0.0393018	0.00373364	6.5283e-26	-0.0794456	0.103495	0.442711
RDW	rs28640931	A	C	0.0274405	0.00368305	9.30037e-14	-0.0062683	0.0979069	0.948952
RDW	rs2901656	T	C	0.0319666	0.00353062	1.37689e-19	-0.0475359	0.0933207	0.610485
RDW	rs2948294	G	A	0.0383123	0.00363593	5.82237e-26	-0.0613079	0.157208	0.696553
RDW	rs2954021	G	A	0.0453139	0.00353309	1.17896e-37	-0.0464098	0.0972354	0.633153
RDW	rs2965180	C	T	0.0293883	0.00371764	2.6767e-15	0.104877	0.0995853	0.292277
RDW	rs3021338	G	A	0.0367779	0.00362535	3.50106e-24	0.0678864	0.0968616	0.48339
RDW	rs3118233	C	G	0.0363763	0.00393756	2.50496e-20	0.141017	0.103757	0.174113
RDW	rs34669	T	C	-0.0268684	0.00380187	1.58198e-12	0.165048	0.103742	0.111623
RDW	rs35033748	C	T	-0.0776491	0.00437941	2.43893e-70	0.0296524	0.10933	0.786223
RDW	rs3782123	A	C	-0.0406571	0.00401486	4.20824e-24	0.0919408	0.106816	0.389383
RDW	rs3812049	G	C	0.14321	0.00404867	1e-200	0.041354	0.107867	0.701439
RDW	rs4674280	G	C	-0.0262298	0.00356025	1.7398e-13	0.056717	0.0960135	0.554709
RDW	rs4779516	C	T	0.0203733	0.00358644	1.34199e-08	0.0653151	0.0930955	0.482933
RDW	rs4821124	C	T	0.0292768	0.00450621	8.19408e-11	-0.165998	0.121777	0.172841
RDW	rs4856960	C	T	0.0249381	0.00453566	3.83601e-08	-0.140244	0.127594	0.271708
RDW	rs56084830	G	A	-0.0268683	0.00383066	2.31579e-12	-0.0380039	0.0972931	0.696083
RDW	rs56340041	A	G	-0.0328549	0.00505303	7.92501e-11	0.00410219	0.128077	0.974449
RDW	rs60865046	A	T	-0.0372951	0.00391005	1.45211e-21	-0.136389	0.104284	0.190921
RDW	rs61777615	A	G	-0.0440903	0.00362839	5.63248e-34	0.0921975	0.0931449	0.322258
RDW	rs6575901	C	T	0.0291511	0.00438582	2.99778e-11	-0.113199	0.119822	0.344797
RDW	rs72872549	T	C	-0.02565	0.00376566	9.65606e-12	-0.138756	0.103504	0.180054
RDW	rs72996108	A	C	-0.0417762	0.00596447	2.48485e-12	0.208837	0.145497	0.151192
RDW	rs7412	T	C	0.0898816	0.00642778	1.97106e-44	-0.11634	0.181763	0.522132
RDW	rs741951	A	G	0.0278648	0.00496325	1.97501e-08	-0.180285	0.129176	0.162818
RDW	rs7760949	C	A	-0.021298	0.00368759	7.66796e-09	-0.0953627	0.0966585	0.323842
RDW	rs7776054	G	A	-0.0949154	0.00403022	1.23027e-122	-0.0161563	0.103391	0.875825
RDW	rs7905553	T	C	-0.0224883	0.0035842	3.51196e-10	0.121524	0.0943819	0.197894
RDW	rs8013143	G	A	0.0821215	0.00393881	1.54989e-96	0.0859781	0.106568	0.419788
RDW	rs8028409	T	A	0.124493	0.00528298	8.8308e-123	0.0185698	0.13695	0.892141
RDW	rs8073060	A	T	-0.0260278	0.0038993	2.47286e-11	-0.159617	0.107437	0.137364
RDW	rs8176671	C	A	-0.0834308	0.00732837	4.9877e-30	-0.0290318	0.199308	0.884188
RDW	rs837608	T	C	-0.023884	0.00376925	2.35001e-10	-0.0329409	0.0992021	0.739845
RDW	rs855791	G	A	-0.125007	0.00355589	1e-200	0.0681537	0.0962163	0.478735
RDW	rs858518	A	G	0.0208	0.00359306	7.08304e-09	-0.0433469	0.0922924	0.638591
RDW	rs9314323	G	A	0.0344006	0.00388732	8.79427e-19	-0.0321048	0.102193	0.753401
RDW	rs9392465	A	C	0.0283054	0.0038248	1.35706e-13	-0.0322507	0.0974413	0.740664
RDW	rs9480924	C	T	-0.0606758	0.00357361	1.17788e-64	0.190241	0.0949746	0.045169
RDW	rs9608946	G	A	0.0338512	0.00417537	5.17249e-16	0.0341746	0.110956	0.758082
RDW	rs963029	T	C	0.0357226	0.00413679	5.85599e-18	0.126722	0.107081	0.236639
RDW	rs9801017	A	G	-0.0463403	0.00365931	9.40156e-37	-0.00915861	0.10147	0.928081
RDW	rs9850274	G	A	-0.0285353	0.00393057	3.87525e-13	-0.272826	0.104829	0.00925231
RET#	rs10028187	G	A	0.0263677	0.00390633	1.47911e-11	-0.00176828	0.106914	0.986804
RET#	rs10083830	A	G	-0.0267795	0.00368027	3.4261e-13	-0.0117249	0.0932679	0.89996
RET#	rs1064833	C	T	-0.0255244	0.0037688	1.26503e-11	-0.093985	0.100777	0.351025
RET#	rs1076872	G	A	-0.09631	0.0038554	9.95405e-138	-0.0903167	0.10238	0.377686
RET#	rs10954464	A	T	-0.0359018	0.00377739	2.01187e-21	-0.0110525	0.101053	0.912906
RET#	rs11014296	T	C	-0.101038	0.00370862	1.94984e-163	0.00360879	0.0973871	0.97044
RET#	rs11048456	T	C	-0.0241382	0.00417303	7.27998e-09	-0.143516	0.104974	0.171575
RET#	rs11105328	G	A	0.0272656	0.00491184	2.84001e-08	-0.108226	0.128458	0.399505
RET#	rs11545157	C	T	0.044941	0.00567016	2.26517e-15	0.20958	0.162887	0.198214
RET#	rs11587735	C	A	-0.0539053	0.00479118	2.29087e-29	0.135754	0.119795	0.257123
RET#	rs11647753	G	A	-0.0211098	0.00371494	1.32801e-08	0.182445	0.0974269	0.0611181
RET#	rs1175550	G	A	0.0580353	0.00425597	2.43893e-42	0.027774	0.104927	0.791243
RET#	rs11783469	T	C	0.0283176	0.00486404	5.82103e-09	0.0750541	0.126472	0.552884
RET#	rs12140703	C	G	-0.0267839	0.00366626	2.76185e-13	-0.221483	0.100823	0.0280388
RET#	rs12454712	C	T	-0.0244174	0.00370836	4.56667e-11	-0.0823071	0.0965298	0.393848
RET#	rs1260326	C	T	-0.0331061	0.00365585	1.35706e-19	-0.0696595	0.0979477	0.476967
RET#	rs1339847	A	G	0.17111	0.00572685	3.74111e-196	0.291739	0.158438	0.0655707
RET#	rs140522	C	T	-0.0313056	0.00382061	2.52872e-16	-0.0815444	0.101283	0.420756
RET#	rs1505307	C	T	0.0220183	0.00375414	4.489e-09	-0.0400723	0.0986443	0.684573
RET#	rs1613662	A	G	0.0302126	0.00479901	3.06302e-10	-0.0560004	0.127955	0.661634
RET#	rs174535	C	T	0.0221046	0.00375721	4.023e-09	0.11375	0.1048	0.277746
RET#	rs1923366	A	G	0.0203346	0.00363109	2.142e-08	-0.133546	0.0942431	0.156472
RET#	rs198325	T	C	0.0265981	0.00431915	7.358e-10	-0.135554	0.117266	0.2477
RET#	rs2022003	T	A	-0.107285	0.00398742	1.87068e-159	-0.141861	0.107857	0.188417
RET#	rs2145943	G	A	0.0268488	0.00367903	2.92483e-13	0.0358114	0.0972225	0.712617
RET#	rs2227930	T	A	0.0294207	0.00364183	6.5539e-16	-0.157596	0.094566	0.0956093
RET#	rs2247856	A	G	0.0378231	0.00358424	4.94083e-26	-0.0281246	0.0983951	0.775006
RET#	rs2361710	C	T	0.0292684	0.00358753	3.39625e-16	0.234773	0.0939461	0.0124537
RET#	rs2709802	G	A	-0.020114	0.00363866	3.24198e-08	-0.0259779	0.0943685	0.7831
RET#	rs2737265	G	A	-0.026041	0.00399967	7.47653e-11	-0.0279467	0.113924	0.806216
RET#	rs2745349	C	A	0.0247432	0.00396846	4.51898e-10	0.141868	0.103577	0.170787
RET#	rs3087969	T	C	0.04635	0.00431423	6.3577e-27	-0.175442	0.114514	0.125506
RET#	rs3169166	C	A	-0.0331006	0.00363829	9.21298e-20	0.0041526	0.0974776	0.96602
RET#	rs3184504	C	T	-0.0724115	0.00358126	6.59022e-91	0.245336	0.0991444	0.013341
RET#	rs34191159	A	C	-0.0276571	0.00502166	3.63798e-08	-0.0253284	0.125681	0.840285
[truncated: 658 more rows]

## Sheet: Table S3
Table S3. Summary statistics of the causal estimates of human blood cell traits on sLAM.
Trait	nSNP	IVW (fixed effects)					Weighted Median			MR-Egger							IVW (random effects)
		OR (95%CI)	P	Cochran Q statistics	Pheterogeneity		OR (95%CI)	P		OR (95%CI)	P	Egger intercept	Ppleiotropy	Cochran Q statistics	Pheterogeneity		OR (95%CI)	P
WBC#	181	0.594(0.301-1.174)	0.134	109.061	0.084		0.454(0.172-1.195)	0.11		0.310(0.062-1.549)	0.157	0.025	0.383	108.129	0.082		/
EO%	171	0.891(0.446-1.778)	0.743	94.346	0.065		0.971（0.366-2.575）	0.952		0.325（0.053-1.996）	0.229	0.045	0.243	92.613	0.071		/
BASO%	65	5.023(1.107-22.786)	0.036	35.029	0.068		2.206（0.334-14.573）	0.41		0.544（0.018-16.600）	0.73	0.0882	0.171	32.226	0.096		/
NEUT%	139	0.784(0.316-1.947)	0.601	109.43	0.004		0.522（0.153-1.773）	0.297		0.756（0.061-9.405）	0.828	0.001	0.975	109.429	0.003		0.784(0.316-1.947)	0.601
MONO%	198	1.128(0.629-2.021)	0.686	75.216	0.79		1.163（0.474-2.852）	0.741		1.676（0.446-6.297）	0.447	-0.017	0.515	74.789	0.778		/
LYMPH%	140	0.996(0.387-2.564)	0.993	84.319	0.064		1.018（0.288-3.592）	0.978		0.733（0.023-23.642）	0.861	0.01	0.86	84.278	0.054		/
EO#	179	0.843(0.421-1.686)	0.628	136.679	0.001		0.864（0.349-2.135）	0.751		0.987（0.169-5.765）	0.984	-0.007	0.849	136.621	0		0.843(0.421-1.686)	0.628
EO%GRAN	159	0.957(0.445-2.570)	0.911	103.133	0.008		0.925（0.333-2.570）	0.881		1.327（0.168-10.496）	0.789	-0.014	0.739	102.969	0.006		0.779(0.196-3.101)	0.724
(EO+BASO)#	175	0.935(0.444-1.969)	0.86	123.439	0.001		0.933（0.35-32.463）	0.888		1.244（0.189-8.186）	0.821	-0.012	0.747	123.273	0.001		1.388(0.308-6.251)	0.669
BASO#	81	3.878(1.137-13.221)	0.03	56.886	0.04		5.505（1.118-27.115）	0.036		1.717（0.052-56.906）	0.764	0.027	0.629	56.541	0.034		3.878(1.137-13.221)	0.03
BASO%GRAN	60	2.272(0.439-11.756)	0.378	43.69	0.012		1.405（0.210-9.396）	0.725		1.183（0.023-60.902）	0.934	0.024	0.723	43.458	0.009		2.272(0.439-11.756)	0.328
(BASO+NEUT)#	153	0.752(0.348-1.624)	0.468	102.05	0.021		0.524（0.189-1.449）	0.213		0.442（0.086-2.261）	0.33	0.021	0.471	101.331	0.019		0.752(0.348-1.624)	0.468
GRAN#	155	0.797(0.371-1.712)	0.561	107.996	0.014		0.518（0.174-1.540）	0.236		0.344（0.067-1.768）	0.205	0.034	0.259	106.211	0.015		0.970（0.371-1.712）	0.561
GRAN%MYELOID	177	0.779(0.404-1.504)	0.457	78.573	0.289		0.550（0.206-1.469）	0.233		0.326（0.067-1.582）	0.169	0.037	0.239	77.04	0.292		/
MYELOID#	157	0.878(0.417-1.845)	0.73	119.303	0.008		0.517（0.186-1.434）	0.205		0.264（0.052-1.336）	0.111	0.048	0.107	115.648	0.013		0.878（0.417-1.845）	0.73
MONO#	201	0.732(0.397-1.351)	0.319	80.995	0.326		0.754（0.296-1.921）	0.553		0.668（0.183-2.437）	0.543	0.004	0.875	80.968	0.298		/
NEUT#	154	0.769(0.369-1.604)	0.483	99.977	0.056		0.529（0.183-1.533）	0.241		0.523（0.108-2.544）	0.644	0.015	0.591	99.606	0.05		/
NEUT%GRAN	147	1.175(0.540-2.556)	0.684	88.535	0.067		1.080（0.355-3.284）	0.892		1.619（0.189-13.847）	0.662	-0.012	0.755	88.409	0.058		/
(NEUT+EO)#	151	0.778(0.355-1.703)	0.53	99.815	0.017		0.516（0.171-1.550）	0.238		0.394（0.074-2.95）	0.278	0.028	0.369	98.678	0.017		0.778（0.355-1.703）	0.53
LYMPH#	171	0.492(0.226-1.070)	0.074	101.528	0.038		0.261（0.075-0.909）	0.035		0.539（0.073-3.998）	0.547	-0.003	0.923	101.516	0.032		0.220（0.067-0.724）	0.013
RBC#	165	0.789(0.414-1.505)	0.472	75.981	0.237		1.089（0.387-3.060）	0.87		1.372（0.426-4.414）	0.6	-0.027	0.27	74.603	0.245		/
MCV	236	0.936(0.607-1.441)	0.763	110.24	0.344		0.9 79（0.4 76-2.0 14	0.954		1.040（0.478-2.265）	0.921	-0.006	0.748	110.131	0.322		/
HCT	122	0.735(0.306-1.765)	0.491	67.489	0.103		1.262(0.393-4.053)	0.696		1.417(0.184-10.939)	0.74	-0.025	0.489	66.876	0.095		/
MCH	219	1.037(0.663-1.621)	0.873	110.932	0.141		0.999(0.510-1.958)	0.998		0.872(0.405-1.878)	0.728	0.011	0.587	110.586	0.131		/
MCHC	83	0.914(0.353-2.363)	0.853	51.433	0.058		1.596(0.445-5.723)	0.473		3.976(0.560-28.236)	0.176	-0.07	0.104	47.72	0.091		/
HGB	126	1.164(0.451-2.999)	0.754	83.442	0.008		1.742(0.496-6.115)	0.386		1.018(0.119-8.707)	0.987	0.005	0.892	83.414	0.006		1.164（0.451-2.999）	0.754
RDW	181	0.919(0.491-1.721)	0.792	83.46	0.061		1.150(0.513-2.577)	0.734		0.745(0.229-2.429)	0.627	0.011	0.682	83.239	0.053		/
RET#	166	1.648(0.851-3.194)	0.139	80.936	0.135		2.547(0.990-6.556)	0.052		2.130(0.609-7.453)	0.241	-0.013	0.637	80.666	0.122		/
RET%	176	1.639(0.900-2.985)	0.106	81.153	0.267		2.172(0.879-5.368)	0.093		3.145(1.012-9.778)	0.051	-0.033	0.189	79.247	0.289		/
IRF	140	1.127(0.506-2.513)	0.769	73.741	0.047		1.321(0.437-3.996)	0.622		1.641(0.323-8.329)	0.552	-0.017	0.604	73.37	0.041		1.127（0.506-2.513）	0.769
HLSR%	187	1.639(0.853-3.150)	0.138	90.688	0.174		2.081(0.766-5.655)	0.151		3.463(0.879-13.642)	0.08	-0.032	0.228	89.006	0.185		/
HLSR#	181	1.477(0.759-2.874)	0.251	86.463	0.134		1.812(0.659-4.979)	0.249		1.797(0.429-7.530)	0.425	-0.009	0.763	86.353	0.119		/
PCT	227	0.674(0.391-1.162)	0.156	111.025	0.111		0.841(0.363-1.945)	0.685		0.526(0.180-1.541)	0.244	0.012	0.601	110.697	0.102		/
PLT#	232	0.741(0.474-1.157)	0.187	125.279	0.352		0.832(0.404-1.714)	0.618		0.604(0.231-1.714)	0.306	0.01	0.64	125.048	0.334		/
MPV	246	1.275(0.874-1.861)	0.207	115.956	0.239		1.200(0.674-2.135)	0.536		1.089(0.557-2.130)	0.804	0.011	0.577		0.225		/

## Sheet: Table S4
Table S4. Multivariable MR analysis for three HBC traits adjusting for some variables
Multivariable MR		OR(95%CI)	OR	OR_lci95	OR_uci95	P-value
BASO#	sLAM	5.918(1.275-27.468)	5.918	1.275	27.468	0.023	EO#, MONO#, LYMPH#, and NEUT# adjusted
BASO#	sLAM	3.814(1.130-12.874)	3.814	1.13	12.874	0.031	estradiol adjusted
BASO%	sLAM	5.602(0.799-39.298)	5.602	0.798598	39.2975	0.083	EO%, MONO%, LYMPH%, and NEUT% adjusted
LYMPH#	sLAM	0.512(0.194-1.352)	0.512	0.194	1.352	0.174	EO%, MONO%, BASO%, and NEUT% adjusted

## Sheet: Table S5
Table S5. The results of leave-one-out analyses for sLAM.
Trait	SNP	Beta	Se	P
WBC#	rs10075801	-0.50062	0.351954	0.154909
	rs10087240	-0.520413	0.350564	0.137676
	rs10104003	-0.516287	0.34997	0.140151
	rs10138752	-0.503662	0.349568	0.149638
	rs10786327	-0.52966	0.354078	0.134683
	rs10995477	-0.548509	0.350364	0.117457
	rs11052877	-0.543912	0.349693	0.119851
	rs11250076	-0.490184	0.345775	0.156297
	rs112613745	-0.491294	0.348036	0.158063
	rs1134924	-0.489986	0.348002	0.159132
	rs115478735	-0.517725	0.35193	0.141264
	rs11678685	-0.516559	0.350983	0.141089
	rs11723621	-0.544706	0.348959	0.118537
	rs11725704	-0.510195	0.358102	0.154239
	rs11871517	-0.519228	0.350357	0.138341
	rs12239046	-0.498653	0.350598	0.154941
	rs12344280	-0.496885	0.349148	0.154697
	rs12550612	-0.502474	0.349672	0.150722
	rs12600856	-0.393548	0.370629	0.288309
	rs1260326	-0.55151	0.350181	0.115274
	rs12818741	-0.483408	0.344741	0.160844
	rs12936529	-0.573714	0.342939	0.0943403
	rs13011738	-0.54994	0.348675	0.114743
	rs13121174	-0.547396	0.347808	0.115523
	rs13125760	-0.537547	0.349699	0.124251
	rs13132082	-0.501239	0.348635	0.150514
	rs13261848	-0.537866	0.35033	0.124707
	rs13434265	-0.504498	0.350736	0.150322
	rs1611236	-0.562481	0.3473	0.105322
	rs16850073	-0.536477	0.352835	0.128392
	rs16939607	-0.501358	0.349467	0.151391
	rs17011726	-0.516365	0.350258	0.140416
	rs17287162	-0.544508	0.349423	0.119161
	rs174549	-0.502861	0.349588	0.150309
	rs17817736	-0.525833	0.350068	0.133074
	rs205441	-0.529764	0.349774	0.129877
	rs2208568	-0.535381	0.352796	0.129132
	rs2238783	-0.469187	0.342308	0.170482
	rs2251188	-0.504852	0.349301	0.148368
	rs2338224	-0.514433	0.350571	0.142264
	rs247826	-0.533212	0.351833	0.129639
	rs2665405	-0.492017	0.351084	0.161089
	rs2762060	-0.516779	0.350068	0.139884
	rs2807740	-0.488921	0.349414	0.161735
	rs2979489	-0.535948	0.349092	0.124719
	rs309190	-0.515938	0.35022	0.140702
	rs3184504	-0.378626	0.348702	0.277561
	rs3209441	-0.583006	0.339755	0.0861691
	rs34293785	-0.493173	0.352679	0.162004
	rs3747869	-0.497664	0.349765	0.154779
	rs445	-0.66091	0.351032	0.0597323
	rs4575469	-0.563632	0.343912	0.101237
	rs4682863	-0.592567	0.340473	0.0817852
	rs4705059	-0.524337	0.350426	0.13458
	rs475616	-0.505214	0.349494	0.148301
	rs4760	-0.520111	0.356431	0.144505
	rs4807440	-0.50889	0.35009	0.146058
	rs58106596	-0.548399	0.348073	0.115135
	rs59868192	-0.504762	0.351258	0.150715
	rs60606273	-0.497473	0.349888	0.155082
	rs6102074	-0.517788	0.350528	0.139631
	rs6500550	-0.554476	0.346827	0.109885
	rs6507692	-0.50828	0.349958	0.14639
	rs665723	-0.523288	0.350485	0.135427
	rs6734238	-0.596245	0.342177	0.08142
	rs6740847	-0.420991	0.341353	0.217463
	rs6782228	-0.544193	0.349454	0.119407
	rs6927569	-0.577639	0.345333	0.0943862
	rs7036656	-0.481932	0.347322	0.165269
	rs71548708	-0.491378	0.348111	0.158081
	rs7189295	-0.548389	0.347956	0.115019
	rs7225843	-0.494277	0.349172	0.156901
	rs72767881	-0.517506	0.350557	0.139879
	rs72780191	-0.49273	0.350311	0.159561
	rs749780	-0.570284	0.345641	0.0989573
	rs7513208	-0.541918	0.348998	0.120475
	rs7520047	-0.544685	0.349028	0.118624
	rs77535249	-0.528105	0.350234	0.13159
	rs7776054	-0.538322	0.352747	0.126988
	rs78663649	-0.504222	0.351804	0.151787
	rs7934719	-0.501946	0.349435	0.150874
	rs7996207	-0.482237	0.345085	0.162281
	rs8179	-0.474306	0.346687	0.171278
	rs891389	-0.526693	0.350416	0.132827
	rs9287604	-0.550095	0.348593	0.114556
	rs9348970	-0.555154	0.34767	0.110314
	rs9411300	-0.533354	0.34967	0.127183
	rs944802	-0.542181	0.34942	0.120744
	rs9863	-0.485299	0.34621	0.16099
	rs9885207	-0.528104	0.349942	0.131268
	rs9974665	-0.51954	0.350251	0.137985
EO%	rs10045577	-0.134197	0.357094	0.707064
	rs1036207	-0.132211	0.357044	0.711164
	rs1059513	-0.110035	0.356754	0.757751
	rs10904581	-0.168228	0.351112	0.631847
	rs10982456	-0.111326	0.35617	0.754612
	rs10995240	-0.158587	0.355988	0.65597
	rs11637212	-0.100165	0.355344	0.778033
	rs11697371	-0.122241	0.355761	0.731144
	rs11787270	-0.104351	0.355841	0.769331
	rs11918567	-0.138367	0.354603	0.696385
	rs12935657	-0.211416	0.351129	0.547105
	rs13056815	-0.159867	0.352279	0.649968
	rs13416555	-0.148364	0.35454	0.675605
	rs152197	-0.115979	0.358055	0.746004
	rs1544301	-0.0941883	0.354543	0.7905
	rs1586068	-0.113225	0.356461	0.75076
	rs1611236	-0.143317	0.3523	0.684151
	rs1754542	-0.084203	0.354667	0.812335
	rs175705	-0.134928	0.356109	0.704767
	rs2078179	-0.162634	0.358833	0.650383
	rs2182885	-0.093808	0.355736	0.79201
	rs2228467	-0.108235	0.356544	0.761458
	rs2239633	-0.212123	0.348022	0.542186
	rs2248116	-0.158956	0.3629	0.661375
	rs2302006	-0.0437052	0.355499	0.902154
	rs2381416	-0.14008	0.3696	0.704684
	rs2399441	-0.11005	0.355729	0.757045
	rs2579500	-0.00432196	0.347987	0.990091
	rs2640562	-0.125223	0.35626	0.725219
	rs2834083	-0.142494	0.354191	0.687456
	rs28475163	-0.129531	0.355884	0.71588
	rs2975059	-0.10768	0.357252	0.7631
	rs3003334	-0.14118	0.354236	0.690226
	rs3006802	-0.121546	0.356951	0.733472
	rs301162	-0.141464	0.353789	0.689263
	rs35857956	-0.132707	0.354951	0.708497
	rs35914442	-0.101327	0.358239	0.777295
	rs3786586	-0.0668385	0.348234	0.847793
	rs3788111	-0.118681	0.355752	0.738676
	rs3911557	-0.109386	0.35556	0.758352
	rs395892	-0.0190308	0.356095	0.957379
	rs4594881	-0.097579	0.355858	0.783925
	rs467379	-0.0901385	0.355112	0.799626
	rs4722171	-0.131952	0.355593	0.710581
	rs4727027	-0.100515	0.359266	0.779647
	rs4924544	-0.159758	0.349727	0.647809
	rs56117721	-0.208703	0.355427	0.557077
	rs56330463	-0.117	0.359452	0.744807
	rs61840192	-0.129565	0.358043	0.71745
	rs62408225	-0.0868177	0.355919	0.807289
	rs637571	-0.0862743	0.354948	0.807958
	rs653178	0.0665679	0.358813	0.852819
	rs6563842	-0.141222	0.355127	0.690876
	rs6568466	-0.00518241	0.340833	0.987869
	rs6601450	-0.129025	0.353641	0.715225
	rs6684992	-0.0697791	0.352128	0.842917
	rs6793295	-0.118387	0.35641	0.739765
	rs7047907	-0.130579	0.355577	0.713446
	rs7174445	-0.108012	0.355934	0.761539
	rs73176685	-0.0890299	0.352489	0.800596
	rs7346	-0.209646	0.340622	0.538238
	rs74035506	-0.0813922	0.353643	0.817972
	rs7555082	-0.105253	0.356364	0.767726
	rs7789337	-0.157035	0.348651	0.652417
	rs7840212	-0.111057	0.358816	0.756933
	rs7936323	-0.0399821	0.355451	0.910441
	rs797680	-0.150892	0.352149	0.668294
	rs8020739	-0.0780092	0.352412	0.824814
	rs8032939	-0.136499	0.353912	0.699729
	rs8033923	-0.0968589	0.355855	0.785478
	rs8129030	-0.132261	0.355897	0.710171
	rs840016	-0.135214	0.354037	0.70252
	rs9600235	-0.0889009	0.35281	0.801057
	rs9889262	-0.115422	0.3563	0.745979
	rs9933329	-0.118	0.356247	0.74047
	rs9990220	-0.118646	0.35664	0.739378
BASO%	rs10165200	1.55629	0.792956	0.0496873
	rs10919615	1.64473	0.793873	0.0382862
	rs11579220	1.43522	0.774501	0.0638701
	rs1186222	1.51376	0.791653	0.0558575
	rs12075	1.72044	0.79338	0.0301207
	rs12447180	1.43835	0.770646	0.0619832
	rs12762973	1.4622	0.787267	0.0632662
	rs12770943	1.63449	0.795417	0.03989
	rs12915576	1.7431	0.77401	0.0243198
	rs13413446	1.75376	0.77794	0.0241735
	rs1537061	1.49617	0.795959	0.0601482
	rs17027750	1.8985	0.781528	0.0151319
	rs2009069	1.49136	0.769729	0.0526835
	rs2074585	1.53114	0.80251	0.0563995
	rs2285627	1.70604	0.782375	0.0292138
	rs2702912	1.47688	0.79659	0.0637387
	rs34502618	1.86267	0.722446	0.00992947
	rs34602121	1.45634	0.751615	0.0526702
	rs357618	1.54454	0.788073	0.0500078
	rs4239538	1.71178	0.783275	0.0288588
	rs4982731	1.57988	0.833951	0.0581658
	rs6701752	2.09174	0.863145	0.0153761
	rs724744	1.5549	0.798549	0.0515159
	rs911529	1.66988	0.798494	0.0365024
	rs9320282	1.46845	0.776105	0.0584806
NEUT%	rs10152831	-0.301405	0.463216	0.515254
	rs10173538	-0.274007	0.467126	0.557486
	rs10243593	-0.302412	0.459961	0.510877
	rs1028397	-0.212496	0.470669	0.651646
	rs1035142	-0.260675	0.468465	0.577907
	rs11150589	-0.259957	0.468829	0.57925
	rs11695997	-0.227834	0.468831	0.626994
	rs11725704	-0.211887	0.477955	0.657534
	rs11769630	-0.192435	0.467155	0.680391
	rs11800059	-0.236235	0.47112	0.616067
	rs11943799	-0.267332	0.472426	0.571482
	rs12239046	-0.217618	0.467573	0.64163
	rs12440045	-0.129931	0.453439	0.77446
	rs12462380	-0.290479	0.467617	0.534475
	rs1250569	-0.245516	0.468763	0.600451
	rs12602172	-0.0487033	0.494977	0.921619
	rs12666339	-0.25485	0.468135	0.58617
	rs12908814	-0.18599	0.462885	0.687827
	rs1611236	-0.213303	0.464424	0.646029
	rs16850073	-0.25703	0.47356	0.587294
	rs16978075	-0.199734	0.465978	0.668189
	rs1864585	-0.151592	0.453651	0.73826
	rs2065500	-0.219612	0.468033	0.63891
	rs2157691	-0.288341	0.465596	0.535722
	rs2403103	-0.18117	0.459689	0.693497
	rs2767481	-0.266623	0.468576	0.569352
	rs2979472	-0.26152	0.467677	0.576032
	rs2980869	-0.203059	0.466737	0.663517
	rs3008870	-0.229921	0.468738	0.623773
	rs34179018	-0.255995	0.4682	0.584541
	rs34731408	-0.253161	0.468683	0.58909
	rs35669853	-0.275547	0.466029	0.554342
	rs385893	-0.19449	0.465259	0.675929
	rs4347404	-0.267511	0.466827	0.566616
	rs445	-0.311037	0.463522	0.502201
	rs456205	-0.278795	0.467354	0.550816
	rs4737009	-0.268582	0.468004	0.566043
	rs4760	-0.227958	0.474417	0.630871
	rs4761234	-0.271841	0.467728	0.561109
	rs4885150	-0.177762	0.459594	0.698919
	rs4924590	-0.231435	0.468219	0.621103
	rs5026470	-0.235814	0.470029	0.615877
	rs56330463	-0.250763	0.47278	0.595834
	rs5763821	-0.233541	0.468674	0.618271
	rs59395276	-0.18599	0.464422	0.688805
	rs5998509	-0.199646	0.465384	0.667929
	rs62141110	-0.208088	0.465702	0.655001
	rs62355272	-0.177114	0.466827	0.704391
	rs62454712	-0.267205	0.47101	0.570508
	rs6421984	-0.216824	0.472184	0.646095
	rs6426558	-0.288626	0.466821	0.536392
	rs653178	-0.414759	0.464022	0.37141
	rs6589939	-0.181508	0.466863	0.697438
	rs6668252	-0.349168	0.455236	0.443079
	rs6764769	-0.241827	0.468412	0.605667
	rs694180	-0.226107	0.468281	0.629206
	rs7088799	-0.265935	0.468074	0.569936
	rs71444571	-0.255087	0.468482	0.5861
	rs7168592	-0.213633	0.468225	0.648202
	rs7210990	-0.373002	0.464594	0.422059
	rs7537229	-0.237038	0.471975	0.615508
	rs7655441	-0.283104	0.466661	0.544077
	rs7661349	-0.252275	0.471296	0.592456
	rs79461387	-0.242173	0.468729	0.605394
	rs8048151	-0.301681	0.462121	0.513874
	rs8179	-0.191411	0.462401	0.678911
	rs875622	-0.334823	0.471136	0.477287
	rs915125	-0.229157	0.468398	0.624675
	rs928722	-0.199952	0.46327	0.666026
	rs933822	-0.287031	0.464326	0.536466
	rs9362417	-0.187691	0.467746	0.688223
	rs939960	-0.30641	0.460588	0.505885
	rs9487023	-0.326929	0.460317	0.477565
	rs9549201	-0.181113	0.461764	0.694895
MONO%	rs10086568	0.153572	0.299803	0.608481
	rs10197805	0.105253	0.298755	0.724611
	rs10739695	0.145817	0.298352	0.625024
	rs1077667	0.128849	0.298373	0.66586
	rs10849448	0.0935497	0.302064	0.756788
	rs10885396	0.146975	0.298325	0.622249
	rs11052877	0.136426	0.298417	0.647553
	rs1105527	0.121056	0.298374	0.684948
	rs11057841	0.121876	0.298272	0.682828
	rs112926042	0.0784024	0.298121	0.792559
	rs11589222	0.101159	0.298729	0.734888
	rs11725704	0.104039	0.299645	0.728435
	rs11864884	0.138811	0.302465	0.646283
	rs12416595	0.0865679	0.298123	0.771528
	rs12533346	0.0889668	0.298809	0.765903
	rs1260326	0.151328	0.300252	0.614258
	rs138918	0.163239	0.298362	0.584298
	rs1493209	0.107991	0.29896	0.717933
	rs1533378	0.146724	0.298428	0.622961
	rs1555133	0.14434	0.29927	0.629587
	rs1578862	0.158998	0.298479	0.594245
	rs1663626	0.134073	0.298163	0.652952
	rs16850073	0.123691	0.298494	0.678593
	rs17196752	0.0502547	0.302865	0.868211
	rs174544	0.100274	0.298657	0.737059
	rs17613339	0.0994213	0.298351	0.738956
	rs1800973	0.156837	0.301283	0.602671
	rs1818690	0.0705516	0.299997	0.814074
	rs192009275	0.0949612	0.298421	0.750324
	rs2010054	0.0897959	0.307858	0.770532
	rs2014604	0.162075	0.298354	0.586971
	rs2041791	0.121519	0.298366	0.683801
	rs2065504	0.12611	0.298163	0.672328
	rs2082382	0.122289	0.298946	0.682491
	rs2221651	0.117654	0.298243	0.69322
	rs2228467	0.151838	0.308086	0.622124
	rs2275984	0.152195	0.298673	0.610353
	rs246395	0.179148	0.301661	0.552598
	rs2734442	0.114624	0.298933	0.701391
	rs2738752	0.121491	0.298495	0.684
	rs28574727	0.173995	0.298739	0.560278
	rs2868729	0.119133	0.298261	0.689579
	rs2951865	0.147678	0.298663	0.620978
	rs34293785	0.103559	0.298289	0.728459
	rs35979828	0.101929	0.298666	0.732893
	rs36082322	0.104795	0.298441	0.725483
	rs3796051	0.127867	0.298209	0.668081
	rs4133213	0.121695	0.298189	0.683191
	rs4142441	0.124264	0.299079	0.677784
	rs42044	0.0839025	0.299929	0.779676
	rs4575098	0.145453	0.298342	0.625876
	rs4626924	0.135979	0.299125	0.649405
	rs4664293	0.137523	0.299253	0.645835
	rs4714554	0.0896282	0.299828	0.764992
	rs4741775	0.134836	0.298111	0.651053
	rs4760	0.109839	0.299818	0.714101
	rs4964677	0.118992	0.298867	0.690524
	rs4970966	0.166953	0.302458	0.580957
	rs509227	0.106388	0.29826	0.721321
	rs55793580	0.0897357	0.2991	0.764163
	rs60021736	0.154255	0.298111	0.604849
	rs61863818	0.111201	0.298836	0.709809
	rs62343136	0.0871323	0.298227	0.770159
	rs62408211	0.100991	0.298442	0.735067
	rs6469606	0.0910033	0.299657	0.761363
	rs6658646	0.117304	0.298521	0.694356
	rs67760360	0.117821	0.305388	0.69964
	rs7029413	0.122377	0.29817	0.681493
	rs7143518	0.0966072	0.298125	0.745901
	rs7208815	0.0253297	0.304704	0.933749
	rs7212590	0.159527	0.299236	0.593954
	rs72767881	0.116028	0.29818	0.697187
	rs77669868	0.148425	0.298359	0.618856
	rs7785014	0.0908607	0.298393	0.760747
	rs8001977	0.119457	0.298099	0.68862
	rs8020912	0.120935	0.300653	0.687506
	rs8098694	0.0974288	0.298175	0.743857
	rs8176759	0.0948076	0.298561	0.750828
	rs8181612	0.123333	0.298139	0.67911
	rs823143	0.132223	0.298211	0.657484
	rs828999	0.130565	0.298169	0.661466
	rs915125	0.105439	0.299503	0.724802
	rs9264413	0.120737	0.299878	0.687228
	rs932905	0.104098	0.298235	0.727054
	rs9348970	0.151977	0.298645	0.61083
	rs9906695	0.10634	0.298305	0.72148
	rs9920	0.150176	0.298128	0.61445
LYMPH%	rs10243593	0.0692824	0.476981	0.884512
	rs1028397	-0.0545112	0.49207	0.911791
	rs1035142	0.0168607	0.488327	0.972457
	rs1040553	0.0256348	0.487485	0.958062
	rs10875332	0.128673	0.470793	0.784614
	rs10927064	-0.00041098	0.488149	0.999328
	rs115478735	-0.0151616	0.488222	0.975226
	rs11695997	-0.0380019	0.492034	0.938437
	rs11715464	-0.00167971	0.488402	0.997256
	rs11725704	-0.0506284	0.496193	0.91873
	rs12068264	-0.0147896	0.487977	0.975821
	rs12134279	0.00296095	0.488308	0.995162
	rs1250569	-0.00280007	0.48893	0.995431
	rs12716977	0.0210088	0.490119	0.965809
	rs12908814	-0.0709709	0.479312	0.882289
	rs13339832	-0.0424497	0.48721	0.93057
	rs1562990	0.0119254	0.48799	0.980503
	rs16850073	0.00374236	0.492455	0.993937
	rs16978075	-0.0664415	0.484561	0.890938
	rs17739167	-0.0443254	0.486656	0.927428
	rs2065500	-0.0324822	0.486563	0.946774
	rs2234052	0.0452247	0.483518	0.925481
	rs2297412	0.0527626	0.484071	0.913204
	rs2403103	-0.109951	0.476706	0.817589
	rs2486635	-0.0511694	0.484304	0.915856
	rs2504235	-0.0230287	0.48914	0.962449
	rs2548992	-0.066628	0.482778	0.890233
	rs2767481	0.0180969	0.487284	0.970375
	rs2871960	-0.0070921	0.488227	0.98841
	rs2979472	0.0214223	0.487746	0.964967
	rs3008870	-0.025724	0.488909	0.958039
	rs316617	-0.140109	0.469931	0.76559
	rs326224	-0.00211645	0.488375	0.996542
	rs34645479	-0.0483117	0.484043	0.920496
	rs3735080	0.0661213	0.47918	0.89025
	rs3913893	-0.0241861	0.487377	0.960421
	rs445	0.12686	0.486568	0.794305
	rs4696314	-0.00570052	0.488169	0.990683
	rs4737009	0.0260223	0.487569	0.957436
	rs4760	-0.0274425	0.492257	0.955542
	rs4761234	0.0237713	0.486311	0.961014
	rs4789294	0.0541315	0.484542	0.911048
	rs4809329	0.0213727	0.486834	0.964983
	rs4821124	-0.0753887	0.484171	0.876264
	rs4885150	-0.125603	0.477243	0.792408
	rs551827	-0.0307417	0.487722	0.949742
	rs55681655	0.0451979	0.483575	0.925533
	rs5763821	-0.0211502	0.489156	0.965512
	rs59395276	-0.100633	0.483643	0.835171
	rs61409971	0.0431504	0.485927	0.929241
	rs62355272	-0.116129	0.487672	0.81178
	rs6589939	-0.0852379	0.484877	0.860457
	rs6782228	0.0433022	0.490099	0.929595
	rs6920220	-0.0618151	0.480561	0.89765
	rs6962012	0.0141046	0.488796	0.97698
	rs7137828	0.162469	0.479534	0.734756
	rs71444571	0.0133794	0.489688	0.978203
	rs7192652	0.0212861	0.489517	0.965316
	rs719473	0.0933676	0.483248	0.846796
	rs7210990	0.149264	0.483346	0.757463
	rs73265639	-0.0459158	0.484632	0.924519
	rs7537229	-0.0174357	0.491921	0.971726
	rs7661349	0.00275217	0.49286	0.995545
	rs7674640	-0.00600412	0.492374	0.990271
	rs8070290	0.00707562	0.48848	0.988443
	rs9362417	-0.0622948	0.484491	0.897692
	rs9487023	0.111172	0.478431	0.816252
EO#	rs10243593	0.0692824	0.476981	0.884512
	rs1028397	-0.0545112	0.49207	0.911791
	rs1035142	0.0168607	0.488327	0.972457
	rs1040553	0.0256348	0.487485	0.958062
	rs10875332	0.128673	0.470793	0.784614
	rs10927064	-0.00041098	0.488149	0.999328
	rs115478735	-0.0151616	0.488222	0.975226
	rs11695997	-0.0380019	0.492034	0.938437
	rs11715464	-0.00167971	0.488402	0.997256
	rs11725704	-0.0506284	0.496193	0.91873
	rs12068264	-0.0147896	0.487977	0.975821
	rs12134279	0.00296095	0.488308	0.995162
	rs1250569	-0.00280007	0.48893	0.995431
	rs12716977	0.0210088	0.490119	0.965809
	rs12908814	-0.0709709	0.479312	0.882289
	rs13339832	-0.0424497	0.48721	0.93057
	rs1562990	0.0119254	0.48799	0.980503
	rs16850073	0.00374236	0.492455	0.993937
	rs16978075	-0.0664415	0.484561	0.890938
	rs17739167	-0.0443254	0.486656	0.927428
	rs2065500	-0.0324822	0.486563	0.946774
	rs2234052	0.0452247	0.483518	0.925481
	rs2297412	0.0527626	0.484071	0.913204
	rs2403103	-0.109951	0.476706	0.817589
	rs2486635	-0.0511694	0.484304	0.915856
	rs2504235	-0.0230287	0.48914	0.962449
	rs2548992	-0.066628	0.482778	0.890233
	rs2767481	0.0180969	0.487284	0.970375
	rs2871960	-0.0070921	0.488227	0.98841
	rs2979472	0.0214223	0.487746	0.964967
	rs3008870	-0.025724	0.488909	0.958039
	rs316617	-0.140109	0.469931	0.76559
	rs326224	-0.00211645	0.488375	0.996542
	rs34645479	-0.0483117	0.484043	0.920496
	rs3735080	0.0661213	0.47918	0.89025
	rs3913893	-0.0241861	0.487377	0.960421
	rs445	0.12686	0.486568	0.794305
	rs4696314	-0.00570052	0.488169	0.990683
	rs4737009	0.0260223	0.487569	0.957436
	rs4760	-0.0274425	0.492257	0.955542
	rs4761234	0.0237713	0.486311	0.961014
	rs4789294	0.0541315	0.484542	0.911048
	rs4809329	0.0213727	0.486834	0.964983
	rs4821124	-0.0753887	0.484171	0.876264
	rs4885150	-0.125603	0.477243	0.792408
	rs551827	-0.0307417	0.487722	0.949742
	rs55681655	0.0451979	0.483575	0.925533
	rs5763821	-0.0211502	0.489156	0.965512
	rs59395276	-0.100633	0.483643	0.835171
	rs61409971	0.0431504	0.485927	0.929241
	rs62355272	-0.116129	0.487672	0.81178
	rs6589939	-0.0852379	0.484877	0.860457
	rs6782228	0.0433022	0.490099	0.929595
	rs6920220	-0.0618151	0.480561	0.89765
	rs6962012	0.0141046	0.488796	0.97698
	rs7137828	0.162469	0.479534	0.734756
	rs71444571	0.0133794	0.489688	0.978203
	rs7192652	0.0212861	0.489517	0.965316
	rs719473	0.0933676	0.483248	0.846796
	rs7210990	0.149264	0.483346	0.757463
	rs73265639	-0.0459158	0.484632	0.924519
	rs7537229	-0.0174357	0.491921	0.971726
	rs7661349	0.00275217	0.49286	0.995545
	rs7674640	-0.00600412	0.492374	0.990271
	rs8070290	0.00707562	0.48848	0.988443
	rs9362417	-0.0622948	0.484491	0.897692
	rs9487023	0.111172	0.478431	0.816252
EO%GRAN	rs10420834	-0.286601	0.73298	0.695791
	rs1059513	-0.233705	0.73353	0.750027
	rs10893845	-0.0471073	0.69866	0.946243
	rs11637212	-0.197422	0.72421	0.785158
	rs1292043	-0.167252	0.712242	0.814345
	rs13256023	-0.127035	0.745773	0.864743
	rs1942	-0.426121	0.691513	0.537753
	rs2228467	-0.226532	0.732661	0.757176
	rs2239633	-0.638047	0.67583	0.345122
	rs2248116	-0.431893	0.773405	0.576551
	rs2287040	-0.243119	0.726235	0.737801
	rs2302006	-0.00179236	0.727479	0.998034
	rs2834083	-0.355784	0.717294	0.619888
	rs6021268	-0.338463	0.70505	0.631188
	rs6601450	-0.298846	0.712727	0.674998
	rs6902010	0.10315	0.630155	0.869975
	rs7047907	-0.307206	0.725472	0.671963
	rs7840212	-0.242316	0.747658	0.745862
	rs8033923	-0.183721	0.72907	0.801045
	rs8056893	-0.129258	0.70014	0.853529
	rs9920190	-0.227651	0.727836	0.75445
	rs9979383	-0.3105	0.726663	0.669164
	rs9990220	-0.263922	0.732046	0.718453
	rs9992667	-0.423823	0.743431	0.568616
(EO+BASO)#	rs1057258	0.038261	0.70054	0.956444
	rs1059513	0.367258	0.799798	0.646099
	rs10876550	0.30886	0.791794	0.69648
	rs12820863	0.538249	0.733218	0.462893
	rs1427499	0.271343	0.786711	0.730163
	rs1564859	0.229538	0.77603	0.767394
	rs174548	0.435973	0.779127	0.575776
	rs2033784	0.372232	0.792289	0.638484
	rs2115536	0.349636	0.800682	0.662348
	rs2228467	0.38822	0.805666	0.629904
	rs2236951	0.418806	0.780002	0.591316
	rs2248116	0.226496	0.890466	0.79922
	rs2488087	0.311322	0.79936	0.696933
	rs2579500	0.766538	0.727084	0.291762
	rs301161	0.203714	0.77687	0.793148
	rs3893464	0.480802	0.814307	0.554893
	rs445	0.0555969	0.789908	0.943888
	rs4821544	0.260356	0.794008	0.742987
	rs699664	0.402218	0.784687	0.608242
	rs7569084	0.141621	0.737219	0.847663
	rs7840212	0.374036	0.809888	0.644199
	rs8026803	0.317507	0.799269	0.691185
	rs9979383	0.28288	0.793983	0.721631
BASO#	rs10023310	1.36826	0.638072	0.0320035
	rs10165200	1.31468	0.635181	0.0384736
	rs10799673	1.24061	0.613287	0.0430848
	rs10806425	1.42744	0.627646	0.0229491
	rs10919615	1.37281	0.63717	0.0311981
	rs11065979	1.53219	0.602589	0.011001
	rs11556924	1.18816	0.605495	0.0497286
	rs11579220	1.23231	0.626102	0.0490418
	rs1186222	1.2813	0.635944	0.0439257
	rs12075	1.44499	0.640789	0.0241325
	rs12447180	1.21585	0.628092	0.0528935
	rs12595202	1.34374	0.636818	0.034851
	rs12762973	1.24142	0.634829	0.0505215
	rs1292061	1.41106	0.633785	0.0259868
	rs1537061	1.27114	0.636799	0.0459184
	rs16823866	1.44483	0.629154	0.021649
	rs17027750	1.52188	0.633589	0.016306
	rs2074585	1.29491	0.638745	0.0426343
	rs2285627	1.419	0.632267	0.024813
	rs2388211	1.40095	0.635657	0.0275288
	rs2702935	1.39135	0.635023	0.0284501
	rs2951865	1.30776	0.636502	0.0399166
	rs2959356	1.27664	0.627502	0.0419036
	rs2992262	1.37411	0.640175	0.0318364
	rs3131643	1.48112	0.619496	0.0168094
	rs4065321	1.558	0.650373	0.0165958
	rs4260915	1.29119	0.639802	0.0435801
	rs445	1.22299	0.646251	0.058432
	rs4450131	1.421	0.633573	0.0249078
	rs4734879	1.45784	0.621324	0.0189583
	rs55792977	1.29358	0.630796	0.0402958
	rs56390363	1.34333	0.645985	0.0375707
	rs62384625	1.32776	0.637647	0.0373174
	rs6701752	1.4764	0.654283	0.0240381
	rs792448	1.41348	0.637634	0.0266395
	rs8179	1.47387	0.613985	0.0163725
	rs849867	1.3082	0.641476	0.0414139
	rs911529	1.37957	0.638421	0.0307027
	rs924135	1.295	0.634983	0.0414071
	rs9320282	1.22288	0.635166	0.0541929
	rs9743723	1.29019	0.654679	0.0487558
BASO%GRAN	rs10165200	0.749065	0.858216	0.382763
	rs10822143	0.889057	0.857779	0.299986
	rs11579220	0.641948	0.835011	0.442018
	rs1186222	0.701339	0.855825	0.412508
	rs12075	0.888844	0.864992	0.30415
	rs12447180	0.632439	0.834292	0.448418
	rs12762973	0.652895	0.848674	0.441708
	rs12770943	0.824681	0.864206	0.33995
	rs12915576	0.930433	0.850081	0.273726
	rs12983292	1.1885	0.70084	0.0899197
	rs1537061	0.675966	0.859103	0.431383
	rs16850073	0.851254	0.865092	0.325114
	rs17027750	1.02903	0.863666	0.233468
	rs17604480	0.771461	0.880145	0.38075
	rs2074585	0.719979	0.860483	0.402753
	rs2702912	0.6611	0.856687	0.440296
	rs34252345	0.958993	0.834003	0.250198
	rs34502618	1.07002	0.811961	0.187561
	rs357618	0.736531	0.854689	0.388823
	rs4911102	0.843903	0.866638	0.330172
	rs4982731	0.694312	0.898888	0.43987
	rs6045559	0.753391	0.862718	0.382513
	rs6701752	1.07841	0.958366	0.260481
	rs724744	0.738939	0.863242	0.391995
	rs882638	0.843785	0.874404	0.334553
	rs945189	0.845494	0.863928	0.327747
(BASO+NEUT)#	rs10075801	-0.263441	0.397117	0.507084
	rs10104003	-0.279609	0.396317	0.480486
	rs10121164	-0.282825	0.396551	0.475714
	rs10882895	-0.298008	0.400712	0.45706
	rs1144700	-0.27851	0.397158	0.483143
	rs1149193	-0.29895	0.396222	0.450548
	rs115478735	-0.278576	0.398492	0.484505
	rs11678685	-0.278767	0.397347	0.482947
	rs11725704	-0.259052	0.409318	0.526808
	rs11920354	-0.2605	0.394321	0.50885
	rs12239046	-0.25727	0.397033	0.516996
	rs12440045	-0.204064	0.382272	0.593468
	rs12550612	-0.264272	0.39565	0.50417
	rs12593998	-0.306938	0.395614	0.437836
	rs12600856	-0.0699363	0.433324	0.871782
	rs1260326	-0.315986	0.396692	0.425711
	rs12716647	-0.308286	0.39495	0.435056
	rs12752838	-0.299054	0.39644	0.45064
	rs12936529	-0.383571	0.390008	0.325364
	rs13125760	-0.301043	0.395852	0.44696
	rs13139045	-0.265712	0.395034	0.501181
	rs1334577	-0.325003	0.391646	0.40663
	rs1352846	-0.310512	0.395223	0.432065
	rs1570884	-0.237845	0.389922	0.541875
	rs16850073	-0.302012	0.401954	0.452436
	rs16978075	-0.252286	0.393988	0.521951
	rs1834550	-0.284441	0.396503	0.473142
	rs1892534	-0.234732	0.399105	0.556434
	rs1991651	-0.261752	0.394331	0.506826
	rs201194591	-0.29678	0.396546	0.454211
	rs2082382	-0.291259	0.398615	0.464976
	rs2208568	-0.295709	0.39942	0.459091
	rs2246941	-0.327416	0.390345	0.401589
	rs2251188	-0.265928	0.395419	0.501251
	rs2338224	-0.275993	0.397442	0.487418
	rs2373437	-0.285488	0.396636	0.471664
	rs2436845	-0.319686	0.393098	0.416077
	rs2504235	-0.276145	0.397017	0.486711
	rs2802372	-0.287404	0.396463	0.4685
	rs2807740	-0.244257	0.395763	0.537116
	rs2979489	-0.306061	0.395756	0.43931
	rs2992836	-0.353443	0.384469	0.357938
	rs3184504	-0.213409	0.385573	0.579931
	rs3742716	-0.260703	0.395765	0.510068
	rs3747869	-0.263029	0.395118	0.505605
	rs3781454	-0.304153	0.395479	0.441849
	rs385893	-0.244157	0.393694	0.535145
	rs445	-0.425759	0.398606	0.285466
	rs4599108	-0.26232	0.395038	0.506667
	rs4760	-0.274339	0.406125	0.499356
	rs4761234	-0.307151	0.39542	0.437293
	rs4924590	-0.27294	0.39754	0.492353
	rs5747327	-0.328792	0.390568	0.399883
	rs60606273	-0.259407	0.395672	0.512074
	rs6500550	-0.322268	0.392777	0.41194
	rs6554196	-0.307582	0.395358	0.436578
	rs6665290	-0.316862	0.39505	0.422506
	rs6740847	-0.206525	0.382903	0.589634
	rs7047907	-0.273645	0.396082	0.489641
	rs7168592	-0.262733	0.395971	0.507002
	rs7259539	-0.300367	0.39588	0.448012
	rs72692639	-0.325127	0.392056	0.406942
	rs749780	-0.328041	0.39101	0.401492
	rs7679673	-0.293848	0.396761	0.458926
	rs7896518	-0.314874	0.397466	0.428243
	rs791357	-0.287005	0.398716	0.471634
	rs8179	-0.223191	0.392558	0.569658
	rs8705	-0.250916	0.39343	0.523626
	rs891389	-0.291036	0.396968	0.463468
	rs9287604	-0.319649	0.395115	0.418513
	rs9344678	-0.241261	0.394919	0.541257
	rs9400271	-0.380905	0.387319	0.325392
	rs9402685	-0.294741	0.397821	0.458761
	rs9872570	-0.355424	0.384557	0.35536
	rs9977672	-0.30367	0.395867	0.443022
	rs998584	-0.241802	0.390064	0.535322
GRAN#	rs10075801	-0.200821	0.394802	0.610989
	rs10104003	-0.220624	0.39306	0.574594
	rs10121164	-0.223736	0.393252	0.569398
	rs10138752	-0.207219	0.392298	0.597348
	rs10409243	-0.236576	0.393042	0.547234
	rs10882895	-0.237247	0.397349	0.550458
	rs10995477	-0.254012	0.393952	0.519071
	rs1144700	-0.219437	0.393797	0.577369
	rs1149193	-0.238687	0.392914	0.543533
	rs115478735	-0.218919	0.395313	0.579726
	rs11678685	-0.219478	0.394092	0.577581
	rs11725704	-0.197167	0.405193	0.626542
	rs11920354	-0.201676	0.391187	0.60617
	rs12239046	-0.19871	0.393688	0.613741
	rs12440045	-0.151919	0.379589	0.688994
	rs1250568	-0.224121	0.393257	0.568739
	rs12550612	-0.204111	0.392633	0.603166
	rs12593998	-0.248104	0.392577	0.527394
	rs12600856	-0.00732428	0.427915	0.986344
	rs1260326	-0.25437	0.393366	0.517859
	rs12716647	-0.247615	0.391769	0.527359
	rs12752838	-0.23949	0.393244	0.542517
	rs12936529	-0.320014	0.387389	0.408759
	rs13125760	-0.241146	0.392637	0.539103
	rs13139045	-0.206876	0.391858	0.597544
	rs1334577	-0.262788	0.388692	0.498988
	rs1352846	-0.250279	0.39208	0.523255
	rs1570884	-0.178702	0.387068	0.644309
	rs1611236	-0.251234	0.3895	0.518917
	rs16850073	-0.240317	0.398305	0.546277
	rs16978075	-0.194624	0.390781	0.618458
	rs174555	-0.202405	0.392874	0.606421
	rs1892534	-0.176025	0.395672	0.656409
	rs1991651	-0.203936	0.391109	0.602068
	rs201194591	-0.236652	0.39321	0.547276
	rs2082382	-0.230388	0.39465	0.559369
	rs2208568	-0.23508	0.395921	0.552676
	rs2246941	-0.266814	0.387548	0.491158
	rs2251188	-0.208332	0.392071	0.595168
	rs2338224	-0.216708	0.394186	0.582483
	rs2436845	-0.260431	0.390176	0.504472
	rs2504235	-0.217256	0.39364	0.581006
	rs2807740	-0.184532	0.3927	0.638422
	rs2979488	-0.246966	0.392683	0.529402
	rs2992836	-0.291844	0.382109	0.445003
	rs3184504	-0.135389	0.384005	0.72441
	rs3747869	-0.204974	0.391855	0.600915
	rs3749440	-0.230949	0.39316	0.556924
	rs385893	-0.184688	0.390674	0.636397
	rs445	-0.366478	0.396532	0.355378
	rs4535497	-0.219691	0.393108	0.576259
	rs4760	-0.212758	0.402236	0.596848
	rs4761234	-0.246196	0.392172	0.530151
	rs4924590	-0.213633	0.394293	0.587947
	rs5747327	-0.269428	0.387812	0.48722
	rs60606273	-0.200658	0.392458	0.609151
	rs6500550	-0.261108	0.389784	0.502935
	rs6554196	-0.248392	0.392288	0.52661
	rs6665290	-0.25595	0.391904	0.513695
	rs6740847	-0.147416	0.380469	0.698416
	rs7168592	-0.205028	0.392577	0.601488
	rs72692639	-0.266585	0.389248	0.493425
	rs72767881	-0.220699	0.394178	0.575551
	rs749780	-0.26801	0.3882	0.489947
	rs7679673	-0.234316	0.393518	0.55155
	rs791357	-0.227097	0.395305	0.565639
	rs8018808	-0.286539	0.385755	0.457603
	rs8066044	-0.24488	0.392639	0.53284
	rs8088489	-0.213888	0.392634	0.585925
	rs8179	-0.16277	0.389706	0.676186
	rs8705	-0.19259	0.390316	0.621715
	rs891389	-0.231584	0.393722	0.556404
	rs9287604	-0.258303	0.391948	0.50988
	rs9344678	-0.18499	0.391499	0.636557
	rs9400271	-0.31997	0.384959	0.405873
	rs9402685	-0.235657	0.394863	0.550636
	rs9872440	-0.298433	0.381964	0.434619
	rs9977672	-0.242959	0.392579	0.535996
	rs998584	-0.184043	0.387124	0.634494
GRAN%MYELOID	rs10757287	-0.233595	0.337731	0.48915
	rs10760497	-0.280218	0.335772	0.403973
	rs10803758	-0.307735	0.335761	0.359389
	rs10849448	-0.228223	0.340689	0.50293
	rs10885396	-0.281863	0.335369	0.400653
	rs10995477	-0.268156	0.337867	0.427386
	rs11725704	-0.229442	0.342109	0.502431
	rs11864884	-0.271633	0.342345	0.427516
	rs12082983	-0.290715	0.332085	0.381345
	rs12416595	-0.210215	0.331801	0.52637
	rs12602172	-0.116114	0.350039	0.740104
	rs1260326	-0.283754	0.339169	0.402808
	rs12787112	-0.259144	0.338226	0.443566
	rs12936529	-0.329757	0.330262	0.31805
	rs1493209	-0.239764	0.338438	0.478671
	rs1555133	-0.273028	0.337952	0.419154
	rs1663626	-0.267846	0.337535	0.427467
	rs16850073	-0.257504	0.34008	0.448938
	rs17382303	-0.202461	0.336674	0.547603
	rs174556	-0.224537	0.338311	0.506882
	rs17613339	-0.226063	0.337087	0.502451
	rs1800973	-0.286619	0.339677	0.398782
	rs2010054	-0.225931	0.347829	0.515985
	rs2082382	-0.254675	0.340298	0.454225
	rs2228467	-0.284963	0.346528	0.410886
	rs2275984	-0.284113	0.335574	0.397192
	rs246395	-0.312354	0.338601	0.356277
	rs2516839	-0.29156	0.332543	0.380618
	rs2667978	-0.232012	0.337379	0.491649
	rs2682509	-0.244374	0.339818	0.472059
	rs2738752	-0.252145	0.339075	0.457102
	rs28574727	-0.312412	0.330163	0.344029
	rs2868729	-0.249081	0.338727	0.46213
	rs2869981	-0.273696	0.339639	0.420332
	rs2951865	-0.284065	0.336756	0.398931
	rs2975785	-0.244704	0.338531	0.469777
	rs34293785	-0.226159	0.338247	0.503737
	rs34502618	-0.308661	0.32875	0.347785
	rs35979828	-0.230641	0.338117	0.495155
	rs3784526	-0.225035	0.338014	0.505566
	rs3796051	-0.258318	0.338174	0.44495
	rs3816521	-0.278151	0.334605	0.405816
	rs385893	-0.217636	0.334763	0.515616
	rs3923121	-0.241831	0.338671	0.475191
	rs4142441	-0.256212	0.339887	0.45096
	rs4260915	-0.304101	0.337393	0.367416
	rs4272	-0.175925	0.334423	0.598849
	rs4626924	-0.268573	0.339037	0.428264
	rs4711698	-0.166928	0.331706	0.614794
	rs4760	-0.238876	0.342049	0.484946
	rs4964677	-0.24922	0.339061	0.462322
	rs4970966	-0.306137	0.34182	0.370462
	rs55793580	-0.217956	0.337572	0.518501
	rs58473820	-0.209373	0.335645	0.532764
	rs6125961	-0.186696	0.339374	0.582239
	rs62262391	-0.213182	0.332846	0.521859
	rs62408211	-0.232022	0.337168	0.491359
	rs6469606	-0.219888	0.33887	0.516412
	rs6658646	-0.24728	0.338832	0.465511
	rs7212590	-0.290957	0.336019	0.386549
	rs72767881	-0.24486	0.338931	0.470019
	rs72810690	-0.251796	0.33863	0.457135
	rs72834597	-0.19161	0.334456	0.566713
	rs75637630	-0.249211	0.338694	0.461853
	rs7753705	-0.304356	0.327051	0.352058
	rs7785014	-0.217546	0.335354	0.51653
	rs7903847	-0.225434	0.337066	0.503615
	rs8020912	-0.252777	0.341198	0.458784
	rs8025803	-0.242073	0.345229	0.483181
	rs8176759	-0.218264	0.33734	0.517622
	rs828999	-0.263511	0.338074	0.435716
	rs915125	-0.233878	0.340306	0.491919
	rs9909465	-0.230347	0.337096	0.4944
MYELOID#	rs10075801	-0.104019	0.383979	0.78647
	rs10104003	-0.124774	0.382126	0.744026
	rs10138752	-0.112891	0.381335	0.767198
	rs10409243	-0.140128	0.382254	0.71393
	rs10736701	-0.140983	0.381992	0.712074
	rs10882895	-0.139174	0.386735	0.718946
	rs1134924	-0.0980799	0.379717	0.796177
	rs1144700	-0.123284	0.382823	0.747422
	rs115478735	-0.121726	0.384596	0.75162
	rs11678685	-0.122876	0.383287	0.748526
	rs11723621	-0.152913	0.381406	0.68848
	rs11725704	-0.0980044	0.392489	0.80282
	rs11920354	-0.107562	0.38038	0.77735
	rs12239046	-0.10342	0.382692	0.786973
	rs12440045	-0.0629506	0.370015	0.864908
	rs1250568	-0.128072	0.38226	0.737596
	rs12550612	-0.109175	0.381705	0.774863
	rs12600856	0.0816548	0.410575	0.842357
	rs1260326	-0.153287	0.382177	0.688355
	rs12752838	-0.14168	0.382243	0.710894
	rs12936529	-0.212307	0.37725	0.573588
	rs13125760	-0.144833	0.381932	0.704531
	rs1334577	-0.166592	0.37851	0.659845
	rs13434265	-0.116911	0.381647	0.759351
	rs1570884	-0.0830315	0.376866	0.825621
	rs1611236	-0.156257	0.379183	0.680274
	rs16850073	-0.140364	0.386612	0.716558
	rs16939607	-0.11175	0.38108	0.769335
	rs16978075	-0.100596	0.380032	0.791238
	rs174555	-0.109448	0.381651	0.774284
	rs1892534	-0.0821439	0.384245	0.830719
	rs2082382	-0.13283	0.383163	0.72884
	rs2208568	-0.137939	0.385474	0.720461
	rs2219143	-0.188909	0.371878	0.611463
	rs2246941	-0.168226	0.377414	0.655789
	rs2251188	-0.11287	0.38126	0.767195
	rs2338224	-0.120224	0.383305	0.753787
	rs238914	-0.104368	0.381416	0.784367
	rs2436845	-0.160283	0.379607	0.672855
	rs2451279	-0.165339	0.379979	0.66347
	rs247833	-0.135169	0.382781	0.723995
	rs2543666	-0.117423	0.38158	0.758288
	rs2807740	-0.0912019	0.381642	0.811127
	rs2860773	-0.166044	0.37947	0.661698
	rs2979489	-0.14925	0.381882	0.695924
	rs2992836	-0.187983	0.37262	0.613916
	rs3184504	-0.0330905	0.374621	0.929614
	rs3747869	-0.108901	0.38114	0.775089
	rs3749440	-0.13434	0.382203	0.725222
	rs385893	-0.0924607	0.379814	0.807667
	rs445	-0.265218	0.387045	0.493193
	rs4535497	-0.123722	0.382213	0.746166
	rs4760	-0.11361	0.389947	0.770786
	rs4761234	-0.147022	0.381259	0.699777
	rs4924590	-0.117036	0.38345	0.7602
	rs57307236	-0.139388	0.382051	0.71523
	rs5747327	-0.17218	0.37773	0.648513
	rs60606273	-0.103408	0.381866	0.786547
	rs6416877	-0.138316	0.382584	0.717701
	rs6500550	-0.161394	0.379293	0.670462
	rs6554196	-0.151685	0.381646	0.691036
	rs6665290	-0.155555	0.38104	0.683099
	rs6740847	-0.0161864	0.372775	0.965366
	rs6782228	-0.15839	0.38281	0.679053
	rs6846966	-0.112972	0.381057	0.76687
	rs7034139	-0.103056	0.381129	0.786855
	rs7168211	-0.149857	0.381737	0.694641
	rs7168592	-0.11158	0.381467	0.769902
	rs72767881	-0.124701	0.38292	0.744682
	rs72790862	-0.124075	0.382395	0.745584
	rs72951772	-0.155403	0.379998	0.682572
	rs749780	-0.174104	0.37823	0.645291
	rs7520047	-0.15301	0.381496	0.688362
	rs7663401	-0.13786	0.382262	0.718367
	rs7896518	-0.154163	0.383107	0.687388
	rs791357	-0.129888	0.384234	0.735329
	rs8018808	-0.18407	0.375821	0.624289
	rs8179	-0.0759693	0.378605	0.840967
	rs8705	-0.0953146	0.37987	0.801881
	rs891389	-0.134749	0.382739	0.72479
	rs9287604	-0.159972	0.381298	0.674818
	rs9321570	-0.161379	0.37902	0.670269
	rs9344678	-0.0924129	0.380544	0.808126
	rs9400271	-0.217435	0.375388	0.562436
	rs9402685	-0.138814	0.384227	0.717889
	rs9872440	-0.214206	0.373221	0.566009
MONO#	rs10075801	-0.295515	0.31529	0.348614
	rs10489481	-0.300059	0.315488	0.341556
	rs11039155	-0.314193	0.315354	0.319095
	rs11189122	-0.332208	0.318249	0.296549
	rs113232639	-0.321883	0.315025	0.306891
	rs115478735	-0.306676	0.317039	0.333387
	rs11664092	-0.311576	0.315405	0.323221
	rs11775706	-0.287249	0.312781	0.358425
	rs13022141	-0.370117	0.313016	0.237038
	rs13079034	-0.307988	0.315367	0.328766
	rs13138355	-0.244732	0.310666	0.430833
	rs13271228	-0.347442	0.314974	0.269991
	rs138918	-0.254957	0.30995	0.41075
	rs1468488	-0.333747	0.313935	0.287732
	rs1555133	-0.293769	0.315501	0.351791
	rs1611236	-0.344039	0.311764	0.2698
	rs17656204	-0.271607	0.318983	0.394503
	rs1789172	-0.374298	0.303487	0.217454
	rs1800973	-0.283565	0.318979	0.374017
	rs192009275	-0.33866	0.312702	0.278803
	rs2157691	-0.290059	0.312694	0.353609
	rs2228467	-0.314384	0.329331	0.339772
	rs224146	-0.32782	0.314262	0.296882
	rs2869981	-0.296801	0.317373	0.349696
	rs2927	-0.295046	0.313786	0.347075
	rs333947	-0.267302	0.311481	0.390802
	rs344812	-0.219414	0.310787	0.48019
	rs35515683	-0.322936	0.314699	0.30481
	rs35602316	-0.339226	0.312679	0.277966
	rs35979828	-0.330001	0.31425	0.293661
	rs3931	-0.306899	0.315766	0.331091
	rs4142441	-0.311495	0.315598	0.323644
	rs4374330	-0.343524	0.312601	0.271803
	rs445	-0.423813	0.31402	0.177133
	rs4529712	-0.314492	0.315433	0.318758
	rs4566648	-0.315112	0.315437	0.317811
	rs475616	-0.295817	0.314559	0.347003
	rs486955	-0.326464	0.314715	0.299582
	rs4970966	-0.276491	0.320253	0.387943
	rs509227	-0.336077	0.315028	0.286055
	rs557074	-0.278095	0.311462	0.371927
	rs6125961	-0.397544	0.315682	0.207915
	rs62227043	-0.310079	0.315576	0.325813
	rs6475611	-0.331894	0.315523	0.292851
	rs653178	-0.218481	0.310145	0.481154
	rs6540234	-0.208074	0.315038	0.508952
	rs6554196	-0.329468	0.314063	0.294155
	rs6677052	-0.316461	0.315333	0.315581
	rs6724151	-0.297376	0.314216	0.343942
	rs6757927	-0.335347	0.315619	0.288006
	rs6782228	-0.383349	0.321522	0.233145
	rs708727	-0.313096	0.315517	0.321037
	rs7180079	-0.268685	0.314697	0.393221
	rs7196129	-0.304528	0.315343	0.334192
	rs7200686	-0.315874	0.315345	0.316499
	rs7212590	-0.267032	0.315616	0.397516
	rs7249692	-0.295377	0.314402	0.34748
	rs72674515	-0.296216	0.314434	0.346162
	rs72699818	-0.315389	0.315831	0.317989
	rs72726034	-0.296521	0.317373	0.350151
	rs72790861	-0.306818	0.315462	0.330753
	rs72836307	-0.361887	0.30989	0.242892
	rs7288670	-0.272171	0.314776	0.387232
	rs7298732	-0.322542	0.316073	0.307507
	rs7776054	-0.321934	0.31676	0.309471
	rs7785014	-0.344871	0.311751	0.268623
	rs7826487	-0.282508	0.314596	0.369184
	rs7919533	-0.280521	0.311117	0.36724
	rs798513	-0.321432	0.314887	0.307355
	rs8026803	-0.345175	0.323689	0.286251
	rs865483	-0.295337	0.3143	0.34739
	rs869785	-0.322605	0.315084	0.305896
	rs915125	-0.325024	0.315049	0.302231
	rs9410380	-0.397063	0.31189	0.202988
	rs9410425	-0.312216	0.316148	0.323367
	rs962902	-0.344577	0.310303	0.266804
	rs9915112	-0.289401	0.313475	0.355902
NEUT#	rs10075801	-0.241788	0.37893	0.523421
	rs10104003	-0.257402	0.378297	0.496236
	rs10121164	-0.260507	0.378498	0.491285
	rs10882895	-0.274954	0.382481	0.472222
	rs1144700	-0.256151	0.379127	0.499274
	rs115478735	-0.256139	0.380281	0.500597
	rs11678685	-0.256511	0.379197	0.49875
	rs11725704	-0.235785	0.39039	0.545862
	rs11920354	-0.23865	0.376357	0.526011
	rs12239046	-0.234756	0.379044	0.535694
	rs12440045	-0.181614	0.364619	0.61842
	rs1250568	-0.260926	0.378425	0.490504
	rs12550612	-0.242334	0.377637	0.521061
	rs12593998	-0.284254	0.377658	0.451645
	rs12600856	-0.050148	0.411748	0.903063
	rs1260326	-0.293421	0.378732	0.43849
	rs12716647	-0.284532	0.376937	0.450338
	rs12752838	-0.276105	0.378397	0.465591
	rs12936529	-0.357947	0.372098	0.336065
	rs1334577	-0.302012	0.373806	0.419126
	rs1352846	-0.287226	0.377232	0.446416
	rs1570884	-0.215841	0.37208	0.561852
	rs16850073	-0.278708	0.383631	0.467532
	rs16978075	-0.230025	0.37606	0.540755
	rs1715460	-0.255767	0.378462	0.499164
	rs1834550	-0.26208	0.378535	0.488717
	rs1991651	-0.239995	0.376361	0.523688
	rs201194591	-0.274089	0.378532	0.469015
	rs2082382	-0.268588	0.380526	0.480292
	rs2208568	-0.273459	0.381571	0.47358
	rs2246941	-0.304805	0.372556	0.413274
	rs2251188	-0.244005	0.377419	0.51795
	rs2338224	-0.253694	0.379357	0.503657
	rs2373437	-0.263135	0.378696	0.487153
	rs238914	-0.234738	0.377648	0.534219
	rs2436845	-0.296365	0.375195	0.429589
	rs2451279	-0.302681	0.375606	0.420331
	rs247831	-0.268208	0.378712	0.478813
	rs2504235	-0.254035	0.378894	0.502561
	rs2979488	-0.283431	0.3778	0.453125
	rs2992836	-0.330341	0.366833	0.367842
	rs3184504	-0.19562	0.367626	0.594646
	rs34293785	-0.225311	0.381613	0.554911
	rs34644391	-0.270127	0.378228	0.475109
	rs3742716	-0.239191	0.377682	0.526529
	rs3747869	-0.241002	0.377141	0.522809
	rs3781454	-0.280843	0.377466	0.456864
	rs385893	-0.223376	0.375636	0.55207
	rs445	-0.397404	0.380101	0.295783
	rs4535497	-0.256535	0.378323	0.497719
	rs4599108	-0.240682	0.377022	0.523229
	rs4760	-0.251099	0.387548	0.517039
	rs4761234	-0.284363	0.377461	0.451236
	rs4924590	-0.250706	0.379435	0.508782
	rs5013026	-0.305498	0.37275	0.412455
	rs60606273	-0.237535	0.377643	0.529353
	rs6416877	-0.271265	0.37851	0.473582
	rs6500550	-0.300312	0.374952	0.42317
	rs6554196	-0.284424	0.377369	0.451028
	rs6665290	-0.29393	0.3771	0.435716
	rs6740847	-0.185643	0.365169	0.61119
	rs7047907	-0.251441	0.378094	0.506036
	rs7168592	-0.240995	0.377907	0.523662
	rs7259539	-0.277617	0.377898	0.462562
	rs72790862	-0.25718	0.378418	0.496746
	rs749780	-0.30453	0.373169	0.414464
	rs7679673	-0.27119	0.378731	0.47396
	rs7896518	-0.292261	0.379482	0.441206
	rs791357	-0.264349	0.380587	0.487316
	rs8179	-0.203583	0.374417	0.586625
	rs8705	-0.230009	0.375413	0.540086
	rs891389	-0.26853	0.37896	0.478575
	rs9287604	-0.296145	0.377117	0.432285
	rs9344678	-0.218689	0.376982	0.561845
	rs9400271	-0.354297	0.369473	0.337597
	rs9402685	-0.272128	0.379783	0.47366
	rs9872570	-0.329616	0.366854	0.368924
	rs9926664	-0.271497	0.379441	0.474288
	rs9977672	-0.280835	0.377881	0.45737
	rs998584	-0.220227	0.372199	0.554057
NEUT%GRAN	rs10045577	0.182033	0.40158	0.650338
	rs1036207	0.178882	0.401305	0.655778
	rs1059513	0.155171	0.40155	0.699179
	rs10904581	0.23258	0.395254	0.556242
	rs10982456	0.156237	0.401119	0.696905
	rs10995240	0.213553	0.400764	0.594128
	rs112691446	0.212255	0.403051	0.598457
	rs1131896	0.145535	0.403454	0.718307
	rs11786536	0.186785	0.39838	0.639169
	rs12440045	0.259483	0.38241	0.497424
	rs12742519	0.121599	0.395732	0.758632
	rs12908773	0.177023	0.399937	0.658036
	rs13056815	0.214234	0.396161	0.588663
	rs1398559	0.123001	0.395066	0.755539
	rs152197	0.162123	0.402641	0.687207
	rs1544301	0.137615	0.398791	0.730034
	rs1586068	0.158922	0.400878	0.691784
	rs1611236	0.197081	0.396308	0.618983
	rs17005891	0.0766625	0.394634	0.845971
	rs1754541	0.135033	0.401057	0.736348
	rs175705	0.184988	0.400878	0.64447
	rs210152	0.175728	0.400204	0.660592
	rs2115536	0.160477	0.401262	0.689208
	rs2182885	0.138706	0.399928	0.728721
	rs2228467	0.153284	0.401151	0.702379
	rs2236951	0.135401	0.398503	0.734028
	rs2248116	0.211935	0.40834	0.60375
	rs2287040	0.158761	0.400429	0.691752
	rs2288190	0.159911	0.400709	0.689841
	rs2381416	0.190573	0.415202	0.646243
	rs2399441	0.155077	0.400266	0.698434
	rs2708977	0.133494	0.40273	0.740287
	rs2834083	0.194245	0.398533	0.625974
	rs2834734	0.257846	0.398513	0.51762
	rs28475163	0.178166	0.400539	0.656452
	rs3006802	0.169967	0.4025	0.672822
	rs301161	0.199124	0.396266	0.615315
	rs3132682	0.138368	0.400636	0.729816
	rs327792	0.0961431	0.392317	0.806406
	rs34666276	0.161241	0.400737	0.687418
	rs35857956	0.180759	0.399272	0.650749
	rs385240	0.0662619	0.398858	0.868055
	rs392134	0.125619	0.400584	0.753832
	rs4594881	0.138631	0.400915	0.729504
	rs4722171	0.178366	0.399802	0.655499
	rs4727027	0.143933	0.405247	0.722459
	rs4821544	0.182331	0.399431	0.648047
	rs56330463	0.164678	0.406051	0.685066
	rs5751077	0.11868	0.396633	0.764773
	rs61840192	0.178409	0.403144	0.658095
	rs62408225	0.12592	0.401003	0.753512
	rs6496717	0.151115	0.400152	0.705695
	rs653178	-0.0556324	0.405323	0.89083
	rs6701752	0.159731	0.40274	0.691654
	rs6902010	0.0401113	0.382255	0.916429
	rs7047907	0.179725	0.400213	0.653379
	rs7174445	0.153062	0.400414	0.702269
	rs7203459	0.277637	0.394911	0.482032
	rs7346	0.279329	0.38223	0.464909
	rs73525713	0.102605	0.390836	0.792915
	rs7555082	0.151593	0.400385	0.704972
	rs7936323	0.0745603	0.400059	0.852152
	rs8020739	0.121198	0.396128	0.759638
	rs8025803	0.17183	0.400919	0.668221
	rs8177376	0.13913	0.399885	0.727897
	rs891058	0.202861	0.399128	0.611271
	rs9315786	0.213515	0.394274	0.588135
	rs9328259	0.191108	0.397843	0.630971
	rs9811216	0.165331	0.401178	0.680255
	rs9979383	0.18007	0.400328	0.652849
	rs9990215	0.165226	0.401438	0.680643
(NEUT+EO)#	rs10075801	-0.224935	0.40515	0.578765
	rs10104003	-0.245083	0.403382	0.543472
	rs10121164	-0.248374	0.403545	0.538237
	rs10882895	-0.263282	0.408111	0.518847
	rs10995477	-0.281136	0.404421	0.486957
	rs1144700	-0.243876	0.40421	0.546283
	rs115478735	-0.243596	0.405742	0.548258
	rs11678685	-0.24405	0.404447	0.546232
	rs11725704	-0.221931	0.416577	0.594207
	rs11920354	-0.225144	0.401329	0.574801
	rs12239046	-0.221552	0.404205	0.583611
	rs12440045	-0.17135	0.388523	0.659191
	rs1250568	-0.248767	0.403555	0.537605
	rs12550612	-0.227814	0.40291	0.571787
	rs12593998	-0.274171	0.402835	0.496123
	rs12600856	-0.0261026	0.440524	0.95275
	rs1260326	-0.281258	0.403736	0.486029
	rs12752838	-0.264683	0.403519	0.511865
	rs12936529	-0.349174	0.396862	0.378947
	rs1334577	-0.289779	0.398517	0.467138
	rs1352846	-0.276028	0.402244	0.492575
	rs1570884	-0.200609	0.396788	0.61315
	rs1611236	-0.276361	0.399391	0.488965
	rs16850073	-0.266541	0.409077	0.51468
	rs16978075	-0.217094	0.400937	0.588186
	rs174555	-0.226083	0.403166	0.574956
	rs1892534	-0.198872	0.406158	0.624388
	rs1991651	-0.227665	0.401231	0.570431
	rs201194591	-0.261891	0.403525	0.516334
	rs2082382	-0.255551	0.405125	0.528174
	rs2208568	-0.261333	0.406849	0.520656
	rs2246941	-0.294403	0.397253	0.458634
	rs2251188	-0.232296	0.402287	0.563643
	rs2338224	-0.241056	0.404633	0.551348
	rs2436845	-0.286604	0.400127	0.473816
	rs2504235	-0.241751	0.403952	0.54953
	rs2979488	-0.27316	0.402977	0.497864
	rs2992836	-0.320317	0.391145	0.412832
	rs3184504	-0.158326	0.39318	0.687183
	rs34644391	-0.258245	0.403269	0.521927
	rs3747869	-0.228515	0.402078	0.569807
	rs3749440	-0.256011	0.403526	0.525797
	rs385893	-0.208202	0.400671	0.60332
	rs445	-0.397908	0.406552	0.327709
	rs4535497	-0.244074	0.403451	0.545202
	rs4760	-0.237979	0.413331	0.564778
	rs4761234	-0.272019	0.402385	0.499031
	rs4924590	-0.237923	0.404708	0.556608
	rs5013026	-0.296435	0.397513	0.455835
	rs60606273	-0.224011	0.402743	0.578065
	rs6500550	-0.289051	0.399785	0.469669
	rs6554196	-0.273948	0.402466	0.496077
	rs6665290	-0.282537	0.402081	0.482251
	rs6740847	-0.168016	0.389441	0.666156
	rs7168592	-0.228912	0.402828	0.569857
	rs7259539	-0.266296	0.402971	0.508721
	rs72767881	-0.245309	0.404553	0.544268
	rs749780	-0.29461	0.397932	0.459086
	rs7612912	-0.324752	0.390902	0.4061
	rs7679673	-0.259422	0.403849	0.52063
	rs791357	-0.252131	0.4058	0.53439
	rs8066044	-0.270814	0.402919	0.5015
	rs8088489	-0.237873	0.402945	0.554966
	rs8179	-0.186155	0.399507	0.641242
	rs8705	-0.21654	0.400287	0.588535
	rs891389	-0.256693	0.404115	0.5253
	rs9287604	-0.284336	0.402061	0.479445
	rs9321570	-0.285542	0.399271	0.47451
	rs9344678	-0.207014	0.401738	0.606346
	rs9400271	-0.347607	0.394125	0.377792
	rs9402685	-0.26124	0.405385	0.519301
	rs9977672	-0.268434	0.402818	0.505162
	rs998584	-0.206493	0.396835	0.60282
LYMPH#	rs10087240	-1.53637	0.623449	0.0137278
	rs1014530	-1.49583	0.622897	0.016332
	rs1016988	-1.49265	0.621867	0.0163833
	rs10445308	-1.44372	0.626317	0.0211618
	rs11077815	-1.49201	0.62228	0.0165008
	rs11168249	-1.60367	0.611534	0.0087322
	rs11779535	-1.49003	0.622708	0.0167191
	rs12194513	-1.4784	0.619036	0.0169296
	rs12504282	-1.419	0.625204	0.0232279
	rs1260326	-1.60124	0.61435	0.00914991
	rs13315469	-1.59814	0.610481	0.00884876
	rs17055847	-1.46904	0.621876	0.0181631
	rs2070433	-1.5804	0.61711	0.0104379
	rs247826	-1.59448	0.626815	0.010966
	rs3132451	-1.83072	0.577186	0.00151497
	rs3184504	-1.13992	0.689472	0.0982651
	rs3540	-1.39432	0.62182	0.0249412
	rs35727581	-1.51365	0.621738	0.0149106
	rs3818717	-1.60182	0.614879	0.00918499
	rs4756265	-1.52994	0.621208	0.0137838
	rs5498	-1.36427	0.625038	0.0290577
	rs6122940	-1.61653	0.606655	0.00770648
	rs6502555	-1.52155	0.628603	0.0154982
	rs6585256	-1.61849	0.606387	0.00760599
	rs7090445	-1.55946	0.618221	0.0116526
	rs710191	-1.66731	0.601749	0.00559243
	rs714027	-1.60751	0.62313	0.0098879
	rs7192652	-1.51589	0.626317	0.0155067
	rs7607734	-1.51279	0.627754	0.0159592
	rs872071	-1.33615	0.584964	0.022362
	rs917478	-1.34501	0.571152	0.0185269
	rs951224	-1.52508	0.621912	0.0141969
	rs9863	-1.43107	0.607201	0.0184313
RBC#	rs10191559	-0.184064	0.321355	0.566796
	rs1050338	-0.231252	0.333393	0.487912
	rs10836128	-0.214248	0.33073	0.517112
	rs10849020	-0.21243	0.335425	0.526528
	rs10880864	-0.236153	0.332573	0.477654
	rs10890839	-0.215849	0.331187	0.514566
	rs11072506	-0.219454	0.331299	0.507711
	rs11072567	-0.2748	0.330851	0.406208
	rs115478735	-0.229873	0.339347	0.498153
	rs115986297	-0.207849	0.331669	0.530873
	rs1175550	-0.246272	0.332872	0.459397
	rs12448902	-0.242588	0.332638	0.465827
	rs1256061	-0.230639	0.332442	0.487824
	rs12771413	-0.25749	0.329995	0.435223
	rs13032454	-0.239045	0.332948	0.47278
	rs13103322	-0.229473	0.332643	0.49029
	rs1340817	-0.234646	0.332372	0.480203
	rs13413838	-0.201023	0.329387	0.541666
	rs140522	-0.28464	0.3342	0.394377
	rs1569419	-0.214167	0.330512	0.516995
	rs17015169	-0.259225	0.330476	0.432806
	rs17115100	-0.261858	0.329236	0.42641
	rs174533	-0.26617	0.331904	0.422582
	rs1905376	-0.220708	0.332317	0.506595
	rs1966820	-0.234594	0.332765	0.48082
	rs2037977	-0.226926	0.332403	0.494807
	rs2106786	-0.29077	0.332159	0.381359
	rs243068	-0.15206	0.32545	0.640335
	rs2446066	-0.247545	0.332211	0.456184
	rs2732480	-0.279956	0.329575	0.395634
	rs2834253	-0.223082	0.331264	0.500676
	rs2853333	-0.215443	0.331003	0.515124
	rs3184504	-0.121033	0.322965	0.707842
	rs34812229	-0.206188	0.327445	0.528899
	rs35060063	-0.19333	0.323829	0.550498
	rs35407591	-0.267044	0.330722	0.419404
	rs3767844	-0.239794	0.333243	0.471785
	rs4447863	-0.239182	0.332498	0.471926
	rs4791641	-0.23404	0.332731	0.481811
	rs4795389	-0.227483	0.332729	0.494172
	rs4859682	-0.217713	0.331869	0.511812
	rs4889604	-0.212638	0.329552	0.518776
	rs523395	-0.226139	0.332096	0.495906
	rs55822955	-0.220405	0.331783	0.506496
	rs56397034	-0.3081	0.331739	0.353023
	rs57908212	-0.241393	0.333142	0.4687
	rs6138599	-0.267475	0.329673	0.417173
	rs6414767	-0.275762	0.325176	0.396417
	rs6484504	-0.207482	0.330394	0.530014
	rs6512645	-0.228138	0.333384	0.49378
	rs6592965	-0.333015	0.328417	0.310582
	rs6816963	-0.259479	0.33156	0.433862
	rs707901	-0.233592	0.333264	0.483351
	rs71496605	-0.231402	0.333339	0.487561
	rs743417	-0.200617	0.327975	0.540747
	rs7520050	-0.26968	0.332135	0.416815
	rs7583880	-0.265569	0.328693	0.419117
	rs7607369	-0.194966	0.330575	0.555341
	rs7610312	-0.243938	0.33237	0.462988
	rs7772553	-0.232326	0.333037	0.485429
	rs7776054	-0.388861	0.400977	0.332154
	rs7938521	-0.27953	0.327041	0.392703
	rs8179696	-0.231209	0.33257	0.486919
	rs8887	-0.303269	0.319214	0.342086
	rs9381093	-0.242841	0.337589	0.471932
	rs9487023	-0.117109	0.330534	0.723113
	rs9549260	-0.256552	0.330631	0.437781
	rs9573567	-0.26735	0.331322	0.419713
	rs989978	-0.224654	0.331743	0.498283
MCV	rs10107630	-0.0593827	0.221717	0.788829
	rs10211813	-0.0721738	0.221292	0.744313
	rs10267576	-0.0544486	0.221452	0.805782
	rs1033686	-0.0773269	0.221185	0.726636
	rs10427115	-0.0475829	0.21757	0.826883
	rs10890839	-0.0804224	0.22105	0.715992
	rs10919619	-0.0586763	0.221778	0.791339
	rs11761408	-0.0684622	0.221639	0.757405
	rs11772579	-0.0571721	0.22084	0.795725
	rs12083184	-0.0671365	0.222355	0.762702
	rs12093376	-0.052976	0.219792	0.809534
	rs12103447	-0.066242	0.221853	0.765257
	rs12193948	-0.0846417	0.22055	0.701145
	rs12247163	-0.0827973	0.220564	0.707371
	rs12257472	-0.0551778	0.221153	0.802974
	rs12453682	-0.0713025	0.22152	0.747545
	rs12582170	-0.0700882	0.221997	0.752218
	rs12663002	-0.0522578	0.220121	0.812343
	rs12928852	-0.0787825	0.220638	0.721042
	rs13007705	-0.049831	0.219088	0.820075
	rs13009393	-0.129159	0.218509	0.554458
	rs1317931	-0.0776174	0.220686	0.725056
	rs1332101	-0.0755728	0.221421	0.732871
	rs13339140	-0.0793248	0.221113	0.71978
	rs138665726	-0.0977348	0.220602	0.65774
	rs140522	-0.034416	0.225059	0.878461
	rs146087803	-0.0521375	0.220089	0.81274
	rs1501466	-0.0825329	0.219869	0.707383
	rs1569419	-0.0799155	0.220649	0.717215
	rs1790761	-0.0853729	0.220693	0.698875
	rs1876905	-0.0822452	0.220311	0.708914
	rs206913	-0.0754318	0.220887	0.732731
	rs2243362	-0.0608502	0.221227	0.783272
	rs2270927	-0.062765	0.221694	0.777089
	rs2273799	-0.0751567	0.221627	0.734524
	rs2277339	-0.0746916	0.221086	0.735484
	rs2288210	-0.0707757	0.221447	0.749267
	rs2492301	-0.0652436	0.221742	0.768581
	rs249394	-0.0534097	0.220484	0.808596
	rs2682032	-0.0776931	0.22044	0.724504
	rs2836422	-0.0623873	0.22165	0.778352
	rs2838342	-0.0527785	0.219807	0.810243
	rs28552840	-0.00113025	0.216618	0.995837
	rs2929404	-0.0744814	0.221084	0.736199
	rs3127245	-0.077937	0.220395	0.723621
	rs3211931	-0.0607319	0.221619	0.784055
	rs34734847	-0.0501387	0.222387	0.821624
	rs34872892	-0.0712184	0.221488	0.747797
	rs35699324	-0.056098	0.220822	0.799463
	rs35979828	-0.0547861	0.221548	0.804686
	rs35998524	-0.119154	0.216886	0.582741
	rs3734701	-0.0556014	0.2204	0.800829
	rs4133213	-0.0661753	0.221645	0.765273
	rs4756856	-0.0690641	0.221953	0.755674
	rs4833115	-0.0630228	0.221614	0.776119
	rs4850921	-0.0672621	0.221647	0.761535
	rs496321	-0.0791872	0.220911	0.720001
	rs56397034	-0.0256849	0.222481	0.90809
	rs577305	-0.0585523	0.220946	0.791004
	rs5995288	-0.0403316	0.21727	0.852736
	rs6060987	-0.066898	0.221992	0.763146
	rs6065904	-0.0731512	0.221385	0.741079
	rs6415405	-0.0592701	0.221271	0.788806
	rs644205	-0.0490442	0.218043	0.822035
	rs6494533	-0.0675161	0.221701	0.760719
	rs6512645	-0.0711522	0.221659	0.748211
	rs6551280	-0.0619216	0.221397	0.779718
	rs6554189	-0.0512962	0.221084	0.816521
	rs6592965	-0.00990497	0.22113	0.964273
	rs6695898	-0.0389699	0.219636	0.859171
	rs6700896	-0.0773093	0.220787	0.726223
	rs6706606	-0.0773913	0.221262	0.72651
	rs6753848	-0.0611666	0.221518	0.782452
	rs68051257	-0.062498	0.221709	0.778026
	rs6840258	-0.0749175	0.22143	0.73511
	rs6845901	-0.0528144	0.221419	0.811472
	rs6857303	-0.0843937	0.219773	0.700975
	rs71494800	-0.0744077	0.223053	0.738691
	rs7218708	-0.0867024	0.221857	0.695943
	rs732520	-0.0742323	0.221725	0.73778
	rs7385804	-0.0650709	0.223976	0.771414
	rs741951	-0.0426694	0.220222	0.846366
	rs74346567	-0.0601695	0.221301	0.785707
	rs7639370	-0.0606416	0.221524	0.784279
	rs7641761	-0.0603845	0.221318	0.784976
	rs76439304	-0.0741892	0.221453	0.737617
	rs7776054	-0.0636928	0.244312	0.794322
	rs77926410	-0.0691084	0.22162	0.755168
	rs78773383	-0.0657869	0.221819	0.766788
	rs7909074	-0.075396	0.223	0.735289
	rs79626813	-0.0775299	0.221842	0.726727
	rs8176741	-0.0711553	0.222913	0.74957
	rs826415	-0.0818111	0.221195	0.711487
	rs855791	-0.127995	0.232803	0.582457
	rs869785	-0.0550437	0.22363	0.805576
	rs8887	0.0117066	0.218096	0.957193
	rs9289629	-0.0810237	0.22181	0.714899
	rs9381093	-0.0718515	0.226821	0.751414
	rs9487023	-0.151505	0.220777	0.492565
	rs9521017	-0.069286	0.221715	0.754661
	rs9532563	-0.0649896	0.221694	0.769408
	rs9573567	-0.0519858	0.221297	0.814276
	rs9820353	-0.121716	0.220777	0.581424
	rs9850274	-0.00462463	0.216388	0.982949
	rs9892942	-0.0725042	0.222655	0.744701
	rs9944715	-0.0478197	0.223536	0.830607
HCT	rs10494964	-0.30654	0.45304	0.498641
	rs10495928	-0.427369	0.471245	0.364463
	rs11071975	-0.285761	0.451459	0.526751
	rs11072567	-0.383207	0.452152	0.396706
	rs1126464	-0.319118	0.452449	0.480615
	rs115478735	-0.30142	0.468783	0.520234
	rs11677172	-0.277555	0.451876	0.539065
	rs11749327	-0.350022	0.448045	0.434673
	rs12548864	-0.269649	0.450022	0.549045
	rs1256061	-0.297398	0.453128	0.511616
	rs1260326	-0.284392	0.451638	0.528896
	rs128494	-0.279199	0.454054	0.538619
	rs1292061	-0.290071	0.451964	0.521002
	rs13094687	-0.329045	0.451646	0.466279
	rs13107325	-0.317494	0.454036	0.484382
	rs1340817	-0.304257	0.452916	0.501728
	rs174533	-0.341331	0.450643	0.448791
	rs1905376	-0.281765	0.453018	0.533959
	rs2037977	-0.289336	0.453956	0.523886
	rs2219143	-0.4107	0.430185	0.339727
	rs2241388	-0.277316	0.451563	0.539133
	rs2303566	-0.23495	0.448246	0.600171
	rs2379087	-0.317011	0.453168	0.484213
	rs2421647	-0.354674	0.447456	0.427983
	rs2519796	-0.306614	0.453215	0.498703
	rs2678829	-0.328321	0.451561	0.467177
	rs2732480	-0.419639	0.452744	0.35399
	rs3184504	-0.0597465	0.446954	0.89366
	rs35060063	-0.231474	0.440035	0.598864
	rs35115	-0.306998	0.452931	0.497897
	rs3767844	-0.315061	0.455447	0.489087
	rs4791641	-0.303563	0.454719	0.504399
	rs499974	-0.318618	0.45261	0.48146
	rs536621	-0.2996	0.45278	0.50817
	rs554019	-0.255382	0.444857	0.565917
	rs57908212	-0.317301	0.454837	0.485418
	rs6064559	-0.364178	0.444326	0.412433
	rs62039688	-0.266576	0.448421	0.552192
	rs62054395	-0.385733	0.451448	0.392865
	rs62250968	-0.22357	0.437981	0.609733
	rs6437412	-0.311195	0.453192	0.492289
	rs662735	-0.170945	0.409829	0.676596
	rs7191129	-0.319275	0.453256	0.481182
	rs7285695	-0.264902	0.448938	0.555148
	rs768090	-0.361459	0.447193	0.418927
	rs77303550	-0.338863	0.45042	0.451854
	rs77365825	-0.355173	0.445969	0.425795
	rs7938521	-0.386787	0.4449	0.38464
	rs8179696	-0.298059	0.453785	0.511292
	rs833805	-0.300704	0.459985	0.513288
	rs855791	-0.412605	0.465016	0.374922
	rs863678	-0.257949	0.447439	0.564277
	rs9376090	-0.384689	0.472335	0.415392
	rs9378321	-0.279781	0.45384	0.537581
	rs9472135	-0.263396	0.454664	0.562374
MCH	rs1031868	0.0333591	0.229506	0.884433
	rs10431061	0.0277731	0.229338	0.903611
	rs10734834	0.0338025	0.229477	0.882893
	rs10750763	0.0356316	0.229491	0.876614
	rs10876230	0.0470517	0.228806	0.837072
	rs11089093	0.0508975	0.227195	0.822737
	rs11211480	0.0553435	0.227692	0.807957
	rs113990173	0.0440386	0.228819	0.847381
	rs11499089	0.00710815	0.229182	0.975257
	rs115253693	0.0375777	0.22962	0.870005
	rs1169303	0.040502	0.229263	0.859774
	rs11811522	0.0380117	0.229502	0.86845
	rs12193948	0.0204218	0.228334	0.928733
	rs12453682	0.0321321	0.229329	0.888571
	rs12715430	0.0420436	0.229334	0.85454
	rs12777237	0.0296489	0.228881	0.896932
	rs131659	0.0179287	0.227915	0.9373
	rs13306561	0.0369548	0.22952	0.872086
	rs140522	0.0657656	0.231559	0.776401
	rs1425869	0.0254355	0.228546	0.911384
	rs1569419	0.023356	0.228513	0.918591
	rs1638556	0.0187475	0.228548	0.934624
	rs16970016	0.0445299	0.228742	0.845649
	rs173373	-0.0222888	0.226112	0.921476
	rs1876905	0.022017	0.228125	0.923113
	rs1958078	0.021053	0.227712	0.926337
	rs2174285	0.0391907	0.229374	0.864334
	rs2273799	0.0276506	0.229591	0.904139
	rs2439406	0.018598	0.225764	0.934346
	rs2492301	0.0380005	0.2296	0.868544
	rs2572207	0.115696	0.224496	0.606303
	rs2736100	0.0308308	0.23017	0.893444
	rs2811972	0.049266	0.228491	0.829288
	rs2836422	0.0401499	0.229367	0.861043
	rs2929404	0.0291888	0.228895	0.898529
	rs34734847	0.0523602	0.229937	0.819867
	rs35998524	-0.0256612	0.225394	0.909356
	rs3756668	0.039197	0.229736	0.864524
	rs3824867	0.037378	0.229457	0.870599
	rs3827181	0.0226112	0.229478	0.921509
	rs4149056	0.0338952	0.229389	0.88253
	rs42042	0.0405293	0.229317	0.859713
	rs4378991	0.0421648	0.229148	0.854008
	rs4416792	0.0545288	0.226912	0.810091
	rs4485355	0.0521894	0.22762	0.818649
	rs4590800	0.0279752	0.229263	0.902882
	rs4889604	0.02227	0.228076	0.922216
	rs4925500	0.0266138	0.228281	0.90719
	rs496321	0.0255581	0.228681	0.911011
	rs577305	0.0445471	0.228719	0.845575
	rs58123204	0.0420254	0.229556	0.854741
	rs5995288	0.063291	0.224864	0.778355
	rs5995385	0.0198314	0.228871	0.930951
	rs6073958	0.0314163	0.22927	0.891009
	rs6095320	0.0263694	0.228246	0.908025
	rs61823972	0.075762	0.22615	0.737619
	rs61966459	0.0146205	0.226378	0.948505
	rs6440094	-0.0104052	0.228362	0.963657
	rs6512645	0.0319698	0.229534	0.889228
	rs6554189	0.0503069	0.228706	0.8259
	rs6592965	0.0843259	0.227874	0.711341
	rs6700896	0.0238938	0.228776	0.916819
	rs6711700	0.0278933	0.228907	0.903014
	rs6747952	0.0581721	0.226932	0.797687
	rs6753848	0.0424666	0.229378	0.853121
	rs68051257	0.0407012	0.229522	0.859249
	rs6845901	0.0492407	0.229062	0.829793
	rs6857303	0.0189558	0.22763	0.933633
	rs7181649	0.0353676	0.229706	0.877634
	rs7218708	0.0173005	0.229822	0.939994
	rs72780191	0.0250687	0.228593	0.912675
	rs732520	0.0285144	0.229718	0.901214
	rs73381355	0.0240648	0.2284	0.916088
	rs7385804	0.0409569	0.23282	0.860359
	rs741951	0.0595909	0.227841	0.793672
	rs7482541	0.0343465	0.229815	0.881196
	rs7641761	0.0430243	0.229136	0.851059
	rs7776054	0.0634925	0.255619	0.803835
	rs78773383	0.0373867	0.229609	0.870654
	rs79989301	0.0253214	0.229879	0.912289
	rs8013143	0.0472776	0.228989	0.83643
	rs8110787	0.0842232	0.229843	0.714039
	rs8193003	0.0304655	0.22921	0.894261
	rs826415	0.0206947	0.229191	0.928053
	rs855791	-0.0234263	0.24682	0.924384
	rs869784	0.0500674	0.231542	0.828805
	rs8887	0.129544	0.226288	0.567001
	rs9289629	0.0240708	0.229544	0.916484
	rs9381093	0.0358981	0.232809	0.877456
	rs9420825	0.0250094	0.228056	0.912677
	rs9487023	-0.0498285	0.229577	0.828173
	rs9521026	0.0339334	0.229554	0.882483
	rs9565170	0.0522656	0.228877	0.819369
	rs9850274	0.105896	0.223593	0.635776
	rs9892942	0.0301134	0.231695	0.89659
	rs9944715	0.0576354	0.231466	0.80336
	rs9972293	0.03175	0.229212	0.889831
MCHC	rs1031868	-0.100469	0.492953	0.838501
	rs1043879	-0.0900145	0.494786	0.855641
	rs10751450	-0.258069	0.498546	0.604707
	rs10947058	-0.0963157	0.495074	0.845747
	rs11082512	-0.0439262	0.488902	0.928409
	rs11085824	-0.0190592	0.485993	0.968717
	rs11224283	-0.152298	0.483621	0.752829
	rs1172113	0.0358195	0.469749	0.939218
	rs1175550	-0.120276	0.503599	0.811235
	rs12408397	-0.102648	0.492368	0.834855
	rs12490036	-0.0983068	0.498331	0.843615
	rs13181874	-0.0712038	0.496634	0.885996
	rs13254494	-0.126119	0.492742	0.797987
	rs1472360	-0.0949645	0.493259	0.847331
	rs181694	-0.0786954	0.492496	0.873048
	rs2022003	-0.22216	0.494517	0.653254
	rs2075672	-0.0860853	0.501235	0.863637
	rs2161037	-0.0993575	0.493891	0.840563
	rs2266959	-0.036998	0.485375	0.93924
	rs2331174	-0.0667752	0.491366	0.891903
	rs28687655	0.110382	0.461298	0.810883
	rs415895	-0.0701573	0.492774	0.886786
	rs56131196	-0.104969	0.492159	0.831106
	rs58119220	-0.0712684	0.494939	0.885505
	rs5995385	-0.129771	0.488339	0.79044
	rs612401	-0.132513	0.488287	0.786096
	rs6459467	-0.105393	0.498271	0.832483
	rs6747952	-0.0281191	0.48117	0.953399
	rs74417235	-0.208264	0.480676	0.664817
	rs7776054	-0.07686	0.527393	0.88413
	rs7955734	-0.11149	0.491237	0.820457
	rs8176644	-0.084097	0.494913	0.865071
	rs855791	-0.267921	0.541795	0.620949
	rs869784	-0.0750376	0.492892	0.878998
	rs8887	0.090608	0.470553	0.847306
	rs9349847	-0.0577792	0.492398	0.906589
	rs9487023	-0.248422	0.478369	0.603545
	rs9850274	0.034122	0.461236	0.941027
HGB	rs1010269	0.202338	0.485644	0.676943
	rs10495928	0.086143	0.508133	0.865381
	rs10900586	0.0969783	0.484973	0.841507
	rs11071975	0.176306	0.487674	0.717708
	rs11072567	0.0926675	0.490007	0.850003
	rs11258533	0.15352	0.489373	0.753743
	rs112894876	0.0890546	0.484765	0.854244
	rs115478735	0.196714	0.508039	0.698607
	rs11749327	0.113319	0.485838	0.815572
	rs1181870	0.141086	0.490906	0.773806
	rs1182933	0.176862	0.48802	0.717048
	rs12548874	0.107251	0.484104	0.824668
	rs1256061	0.166401	0.48955	0.733928
	rs128494	0.183018	0.489416	0.70844
	rs13107325	0.148064	0.490375	0.762698
	rs17006441	0.222812	0.477828	0.640999
	rs174533	0.119423	0.488562	0.806892
	rs17552854	0.167737	0.488571	0.731357
	rs2037977	0.173045	0.489491	0.723699
	rs2219143	0.0599446	0.471249	0.898779
	rs2230657	0.124871	0.489192	0.798522
	rs2241388	0.183285	0.487419	0.706894
	rs2303566	0.211252	0.482894	0.66177
	rs2519796	0.156503	0.489526	0.749192
	rs2561566	0.112108	0.485699	0.817457
	rs261332	0.089969	0.476941	0.850377
	rs2732480	0.0707729	0.490208	0.885206
	rs2745353	0.0880735	0.482698	0.855221
	rs3184504	0.427903	0.482412	0.375075
	rs35060063	0.226314	0.476676	0.634947
	rs3996993	0.157988	0.489146	0.746704
	rs442177	0.148875	0.491409	0.761924
	rs4471726	0.0885792	0.489151	0.856299
	rs4586698	0.108983	0.483996	0.821844
	rs4791641	0.159546	0.489568	0.744507
	rs508618	0.187185	0.485974	0.700108
	rs554019	0.207536	0.481471	0.666436
	rs57908212	0.149663	0.490604	0.760321
	rs58017093	0.115043	0.487201	0.813331
	rs5995385	0.113068	0.487098	0.816441
	rs6064559	0.0968932	0.483049	0.841022
	rs662735	0.281817	0.449476	0.530667
	rs6841433	0.117404	0.487104	0.809535
	rs74902775	0.183985	0.487784	0.706036
	rs753381	0.100931	0.482476	0.834298
	rs7541039	0.152257	0.491472	0.756715
	rs768090	0.1047	0.485215	0.829159
	rs7945705	0.122054	0.490121	0.803339
	rs800911	0.164998	0.489632	0.73613
	rs8179696	0.165453	0.489769	0.7355
	rs833805	0.173478	0.495106	0.726049
	rs855791	0.0473638	0.531385	0.928976
	rs8887	0.253778	0.472085	0.590875
	rs9376090	0.131382	0.495751	0.790997
	rs9378321	0.182355	0.48928	0.709371
	rs9472135	0.200654	0.489899	0.682112
RDW	rs10988207	-0.0681566	0.323544	0.833156
	rs11248334	-0.0740939	0.323538	0.81886
	rs11265038	-0.0806704	0.32448	0.803659
	rs1155998	-0.0728486	0.323442	0.821801
	rs1175550	-0.077113	0.324318	0.81206
	rs1180334	-0.0697152	0.322162	0.828678
	rs12050884	-0.052611	0.320366	0.869557
	rs12137465	-0.148968	0.30226	0.62212
	rs12413816	-0.0811569	0.323777	0.80208
	rs12442376	-0.0900792	0.323297	0.780531
	rs12505188	-0.0564476	0.318904	0.859505
	rs12585036	-0.041008	0.309971	0.89475
	rs1260326	-0.070331	0.322458	0.827344
	rs1292048	-0.107247	0.321979	0.739069
	rs12940626	-0.110903	0.319063	0.728149
	rs1419392	-0.110006	0.318735	0.729993
	rs1476512	-0.155349	0.30703	0.612875
	rs1505307	-0.0939976	0.323251	0.771213
	rs16856859	-0.0988707	0.323856	0.760144
	rs17183295	-0.126064	0.321654	0.695114
	rs1798634	-0.077766	0.322806	0.809628
	rs1819953	-0.04242	0.319531	0.894385
	rs1879154	-0.105658	0.326772	0.746439
	rs1958078	-0.0526034	0.320315	0.869555
	rs2058815	-0.0827812	0.323218	0.797862
	rs2834256	-0.0616611	0.32338	0.848779
	rs28640931	-0.0833016	0.323587	0.796845
	rs2901656	-0.0709529	0.323642	0.826469
	rs2948294	-0.0769927	0.323075	0.811639
	rs2954021	-0.0676352	0.325025	0.835157
	rs2965180	-0.109773	0.321423	0.732712
	rs3021338	-0.106672	0.323388	0.741507
	rs3118233	-0.123442	0.320363	0.7
	rs34669	-0.0516096	0.318608	0.871318
	rs35033748	-0.0717281	0.329177	0.827506
	rs3782123	-0.0587488	0.323102	0.855718
	rs3812049	-0.145255	0.347376	0.675838
	rs4779516	-0.0968326	0.322183	0.763757
	rs4821124	-0.0583312	0.319792	0.855266
	rs4856960	-0.0672749	0.320783	0.833886
	rs56084830	-0.0933869	0.323226	0.772642
	rs56340041	-0.0839968	0.323424	0.795087
	rs60865046	-0.122786	0.3207	0.701818
	rs61777615	-0.047678	0.3237	0.882903
	rs6575901	-0.0661844	0.321672	0.836985
	rs72872549	-0.111265	0.319738	0.727849
	rs72996108	-0.0516668	0.31973	0.871625
	rs7412	-0.0601293	0.325054	0.853243
	rs741951	-0.0604134	0.319466	0.850009
	rs7760949	-0.101952	0.321231	0.750955
	rs7776054	-0.102554	0.333883	0.758724
	rs7905553	-0.0600036	0.320166	0.851336
	rs8013143	-0.140476	0.328916	0.669316
	rs8028409	-0.100686	0.333669	0.762841
	rs8073060	-0.113462	0.318887	0.721986
	rs8176671	-0.0903398	0.324788	0.780898
	rs837608	-0.0910114	0.323081	0.778175
	rs855791	-0.0124566	0.345909	0.971273
	rs858518	-0.0760736	0.322835	0.81371
	rs9314323	-0.0764644	0.323882	0.813365
	rs9392465	-0.0770586	0.323482	0.811714
	rs9480924	0.0185007	0.320149	0.953918
	rs9608946	-0.0923954	0.323561	0.775217
	rs963029	-0.11675	0.321128	0.716186
	rs9801017	-0.0889812	0.325259	0.784415
	rs9850274	-0.141577	0.3098	0.647675
RET#	rs10028187	0.503054	0.340926	0.140065
	rs10083830	0.500228	0.341322	0.142768
	rs1064833	0.480082	0.339642	0.157511
	rs1076872	0.459216	0.354943	0.195744
	rs10954464	0.502082	0.342036	0.142126
	rs11014296	0.561214	0.358197	0.117168
	rs11048456	0.472045	0.337503	0.16192
	rs11105328	0.519084	0.338802	0.125494
	rs11545157	0.469187	0.338405	0.165605
	rs11587735	0.559363	0.339304	0.0992373
	rs11647753	0.540989	0.332339	0.103563
	rs1175550	0.500374	0.345062	0.14703
	rs11783469	0.48937	0.340302	0.15042
	rs12140703	0.446917	0.331966	0.178214
	rs12454712	0.482051	0.3399	0.156128
	rs1260326	0.482005	0.341219	0.157774
	rs1339847	0.348337	0.356421	0.328411
	rs140522	0.480316	0.340636	0.158523
	rs1505307	0.510847	0.34022	0.133221
	rs1613662	0.512357	0.34023	0.13209
	rs174535	0.479874	0.338664	0.156494
	rs1923366	0.531358	0.335782	0.113547
	rs198325	0.527419	0.337388	0.117996
	rs2022003	0.413724	0.355672	0.24474
	rs2145943	0.493605	0.341109	0.14788
	rs2227930	0.554479	0.334415	0.0973054
	rs2247856	0.517566	0.341913	0.130092
	rs2361710	0.42923	0.329661	0.192905
	rs2709802	0.496279	0.340655	0.145161
	rs2737265	0.496855	0.340791	0.144855
	rs2745349	0.471001	0.33758	0.162947
	rs3087969	0.567971	0.336139	0.0910872
	rs3169166	0.506711	0.341769	0.138178
	rs3184504	0.70884	0.330171	0.0318022
	rs34191159	0.497799	0.340747	0.144041
	rs378974	0.500281	0.341356	0.142765
	rs3817776	0.467468	0.340001	0.169162
	rs3870341	0.518839	0.339392	0.126331
	rs415895	0.516434	0.340315	0.129136
	rs4554318	0.47547	0.338224	0.159788
	rs4778581	0.526226	0.339554	0.1212
	rs4806103	0.482944	0.340043	0.155536
	rs4832312	0.483969	0.340229	0.154886
	rs4890626	0.490261	0.340864	0.150352
	rs62359145	0.489758	0.340221	0.150001
	rs62573167	0.475802	0.338719	0.160108
	rs6494407	0.51642	0.339989	0.12878
	rs6914805	0.49464	0.340953	0.146848
	rs6997458	0.495719	0.340824	0.145816
	rs71378928	0.500599	0.340761	0.141815
	rs7187994	0.523551	0.338646	0.122102
	rs7199685	0.529768	0.336964	0.115908
	rs72996113	0.456215	0.338677	0.177964
	rs73166632	0.468685	0.337856	0.165371
	rs7412	0.485278	0.341024	0.154736
	rs74180173	0.492618	0.344207	0.152382
	rs74417235	0.414213	0.340544	0.22386
	rs7520050	0.482301	0.340094	0.15615
	rs753381	0.471182	0.336254	0.161134
	rs753778	0.524253	0.337774	0.120642
	rs75759008	0.530267	0.33709	0.115702
	rs780142	0.546021	0.335091	0.103213
	rs7908745	0.475376	0.339847	0.161875
	rs8013143	0.545886	0.341091	0.109508
	rs875741	0.547396	0.342702	0.1102
	rs9535495	0.53247	0.336344	0.113396
	rs9739640	0.493895	0.34086	0.147347
	rs9920	0.451818	0.337924	0.181209
	rs998584	0.552289	0.332566	0.0967762
RET%	rs10028187	0.496547	0.308718	0.107744
	rs10083830	0.493795	0.308831	0.109839
	rs1036230	0.554225	0.304343	0.0685981
	rs1045530	0.506362	0.308171	0.100358
	rs1076872	0.457595	0.320091	0.152839
	rs10954464	0.496303	0.309866	0.109229
	rs11014296	0.547158	0.322486	0.0897553
	rs11048456	0.470272	0.305609	0.123852
	rs11105328	0.511302	0.306905	0.0957152
	rs113416252	0.495765	0.310128	0.109913
	rs11545157	0.46928	0.306211	0.12539
	rs11587735	0.552349	0.307485	0.0724399
	rs11753985	0.488864	0.310825	0.115765
	rs1175550	0.492982	0.311284	0.113261
	rs11783469	0.484031	0.308363	0.11649
	rs12050884	0.468793	0.305936	0.125443
	rs12141197	0.458451	0.302138	0.129177
	rs12282890	0.50765	0.307606	0.0988767
	rs12442296	0.540342	0.303211	0.0747386
	rs12454712	0.480089	0.307568	0.118542
	rs1260326	0.476242	0.309572	0.123954
	rs12899671	0.504012	0.308274	0.10206
	rs1339847	0.356619	0.321971	0.268029
	rs1505307	0.50944	0.308766	0.0989587
	rs1532423	0.490306	0.308645	0.112156
	rs1613662	0.50433	0.308102	0.101653
	rs1741464	0.494972	0.309798	0.110104
	rs1829838	0.517664	0.305862	0.090555
	rs1923368	0.522778	0.30371	0.0851958
	rs198325	0.51736	0.30558	0.0904475
	rs2022003	0.418635	0.319653	0.190313
	rs2145943	0.488145	0.309173	0.114366
	rs217766	0.504392	0.308008	0.101507
	rs2227930	0.52857	0.302598	0.0806763
	rs2247856	0.510329	0.309649	0.0993349
	rs225245	0.592079	0.316392	0.0612968
	rs2255074	0.45816	0.301538	0.128659
	rs2361710	0.426385	0.298846	0.153645
	rs2461639	0.509997	0.308119	0.0978843
	rs2737265	0.491264	0.30893	0.111787
	rs2745349	0.470703	0.305558	0.123446
	rs282580	0.485034	0.30818	0.115519
	rs2952296	0.502369	0.308283	0.103192
	rs3169166	0.498635	0.309101	0.106706
	rs34191159	0.492139	0.308723	0.110911
	rs35343437	0.484762	0.308108	0.115637
	rs378974	0.494769	0.309381	0.109772
	rs3870341	0.513773	0.307586	0.0948526
	rs415895	0.509633	0.308302	0.0983239
	rs4434553	0.500703	0.309106	0.105266
	rs4731120	0.518253	0.305263	0.0895598
	rs4832312	0.479111	0.308269	0.120137
	rs4952073	0.476643	0.307746	0.121426
	rs6914805	0.489018	0.309239	0.113796
	rs7025656	0.478827	0.307963	0.11999
	rs7187994	0.515907	0.306775	0.0926249
	rs7199685	0.519007	0.305186	0.0890137
	rs72996113	0.455445	0.306593	0.13741
	rs73166632	0.463103	0.306301	0.130553
	rs7412	0.480331	0.309014	0.120089
	rs74180173	0.487428	0.31147	0.1176
	rs74417235	0.410872	0.309141	0.183823
	rs753778	0.517277	0.306017	0.0909605
	rs7908745	0.469201	0.308248	0.12797
	rs8013143	0.538755	0.309076	0.0813131
	rs8068544	0.473891	0.307431	0.123206
	rs875741	0.540924	0.310626	0.0816133
	rs9411103	0.485754	0.308526	0.115387
	rs9463335	0.481183	0.308223	0.118489
	rs9487051	0.439594	0.303035	0.146881
	rs9503199	0.51338	0.306355	0.0937838
	rs9535495	0.525992	0.30474	0.0843411
	rs9850274	0.54884	0.294284	0.0621812
	rs9898762	0.525729	0.305464	0.0852351
	rs9920	0.447309	0.306406	0.144329
IRF	rs1076872	0.0330835	0.42899	0.938528
	rs11066309	0.178754	0.406583	0.660192
	rs11653094	0.0775638	0.411118	0.850355
	rs11679564	0.10483	0.41347	0.799853
	rs1175550	0.108173	0.417552	0.795584
	rs1193	0.0981627	0.41268	0.811985
	rs12632003	0.0790627	0.408783	0.846638
	rs12974711	0.101588	0.452377	0.822318
	rs13167587	0.0551464	0.398934	0.890055
	rs1476512	0.0113211	0.39172	0.976944
	rs1654723	0.110751	0.413993	0.789069
	rs17248895	0.120704	0.416485	0.771957
	rs17423390	0.107619	0.423085	0.799211
	rs1788229	0.0983385	0.413159	0.811869
	rs1797885	0.178032	0.402253	0.658064
	rs198846	0.178897	0.40263	0.65681
	rs2145943	0.10814	0.414467	0.794159
	rs2233718	0.161158	0.40702	0.692145
	rs2250127	0.110451	0.413544	0.789406
	rs2251963	0.154718	0.409649	0.705665
	rs2347696	0.103918	0.4178	0.803573
	rs2361710	0.0269718	0.397429	0.945892
	rs249394	0.0781922	0.411667	0.849356
	rs2523990	0.223871	0.402868	0.57842
	rs2571445	0.151635	0.416674	0.71592
	rs2737265	0.110968	0.4158	0.789562
	rs2992263	0.125403	0.414475	0.762226
	rs3010292	0.101056	0.415727	0.807942
	rs34754277	0.165743	0.411317	0.686981
	rs3785309	0.141455	0.412567	0.731699
	rs3914188	0.12424	0.413794	0.76399
	rs41298085	0.153711	0.409931	0.707685
	rs4523838	0.162947	0.406293	0.688378
	rs4761702	0.146229	0.411305	0.722196
	rs4974633	0.111601	0.413594	0.787289
	rs61823972	0.0242291	0.40623	0.952439
	rs6592965	0.228627	0.409337	0.576482
	rs6803	0.142805	0.422624	0.735437
	rs6864478	0.127189	0.413652	0.758479
	rs6958696	0.0969218	0.412016	0.814024
	rs7085104	0.140662	0.413095	0.733474
	rs7170437	0.128851	0.413907	0.75557
	rs7183349	0.15797	0.415121	0.703544
	rs7412	0.085677	0.417242	0.837305
	rs7565445	0.0843573	0.41107	0.837405
	rs766432	0.162653	0.410561	0.691977
	rs77664284	0.134968	0.414831	0.744911
	rs7908745	0.0410158	0.421428	0.922468
	rs8110055	0.221052	0.411735	0.591351
	rs812925	0.141516	0.415011	0.733108
	rs855791	0.14775	0.413446	0.720821
	rs875741	0.166394	0.417851	0.690473
	rs9296559	0.0988381	0.414545	0.811551
	rs9374081	0.0907	0.412396	0.825922
	rs9920	0.0775853	0.40725	0.848909
	rs992157	0.105567	0.412902	0.798206
HLSR%	rs10028187	0.497036	0.336123	0.139211
	rs10083830	0.494722	0.33665	0.141685
	rs1045530	0.508397	0.335709	0.129925
	rs1076872	0.45291	0.353347	0.199923
	rs10769966	0.508295	0.336329	0.130712
	rs10911457	0.498787	0.336217	0.137934
	rs11587735	0.558439	0.335478	0.0959909
	rs11622216	0.484379	0.335896	0.149288
	rs1175550	0.49502	0.340555	0.146066
	rs1193	0.476089	0.336218	0.156772
	rs12050884	0.467376	0.333405	0.160968
	rs12282890	0.513304	0.335372	0.12588
	rs1260326	0.475541	0.336962	0.158168
	rs12718598	0.531547	0.329817	0.10704
	rs131656	0.459387	0.334267	0.169344
	rs13300853	0.527774	0.33186	0.111755
	rs13389219	0.513469	0.334857	0.125178
	rs1339847	0.384902	0.339786	0.257307
	rs134581	0.474092	0.334407	0.156275
	rs1505307	0.511672	0.336398	0.128252
	rs17423390	0.493636	0.338276	0.144491
	rs174775	0.502066	0.336132	0.135265
	rs17497197	0.512728	0.334584	0.125416
	rs1788105	0.479936	0.335321	0.152352
	rs1829838	0.520663	0.333415	0.11838
	rs2022003	0.433756	0.339158	0.200925
	rs2145943	0.487682	0.337281	0.148199
	rs2161967	0.51447	0.336042	0.125777
	rs2247856	0.508813	0.336763	0.130816
	rs225245	0.543713	0.337701	0.107388
	rs2290893	0.450986	0.329338	0.170884
	rs2361710	0.410221	0.327345	0.210142
	rs2523990	0.609874	0.328577	0.0634383
	rs2595588	0.47491	0.334482	0.155655
	rs2737265	0.491957	0.337439	0.144864
	rs2745349	0.468205	0.333117	0.159865
	rs274555	0.472822	0.334416	0.157399
	rs2765041	0.482989	0.335619	0.150122
	rs2858015	0.484131	0.335591	0.149126
	rs34191159	0.492422	0.336263	0.143086
	rs34483751	0.512975	0.335297	0.126038
	rs34675318	0.49786	0.336027	0.138445
	rs35547424	0.468628	0.333236	0.159637
	rs35788208	0.38363	0.332016	0.247903
	rs3817776	0.457718	0.336334	0.173544
	rs3870341	0.514898	0.335049	0.124347
	rs41298085	0.533398	0.333549	0.109785
	rs4434553	0.500657	0.336405	0.136683
	rs4524734	0.499612	0.338708	0.140198
	rs4738141	0.521778	0.333079	0.117225
	rs4791	0.481148	0.336571	0.152843
	rs4952073	0.474678	0.335354	0.156935
	rs57577420	0.495573	0.336683	0.141041
	rs588177	0.504539	0.335875	0.133055
	rs6141743	0.479546	0.335721	0.153175
	rs61823972	0.435005	0.331221	0.189069
	rs62048813	0.5188	0.334334	0.120724
	rs6865364	0.512478	0.334798	0.125841
	rs6920581	0.483115	0.335703	0.150118
	rs6997458	0.490274	0.336229	0.144798
	rs7412	0.475563	0.338578	0.160143
	rs74180173	0.496929	0.348055	0.153369
[truncated: 415 more rows]

## Sheet: Table S6
Table S6. Summary statistics of the causal estimates of BASO# on sex hormones
id.exposure	id.outcome	outcome	exposure	method	nsnp	b	se	pval	lo_ci	up_ci	or	or_lci95	or_uci95		Heterogenenity				Pleiotropy
															method	Q	Q_df	Q_pval	egger_intercept	se	pval
ebi-a-GCST004618	ebi-a-GCST90012105	Estradiol levels || id:ebi-a-GCST90012105	White blood cell count (basophil) || id:ebi-a-GCST004618	MR Egger	77	0.00420616043143763	0.00703498830305653	0.551713	-0.00958242	0.0179947	1.00422	0.990463	1.01816		MR Egger	75.9506657025921	75	0.447608	-0.00143347	0.00144706582223888	0.325105
				Weighted median	77	0.00405744326096949	0.0050964961772283	0.42596	-0.00593169	0.0140466	1.00407	0.994086	1.01415		Inverse variance weighted	76.2209334594911	76	0.471302
				Inverse variance weighted	77	0.00741233776431123	0.00329671279126257	0.0245505	0.000950781	0.0138739	1.00744	1.00095	1.01397
				Simple mode	77	-0.00551468	0.01074120131889	0.609151	-0.0265674	0.0155381	0.994501	0.973782	1.01566
				Weighted mode	77	-0.002044	0.00729256917231374	0.780021	-0.0163374	0.0122494	0.997958	0.983795	1.01232
ebi-a-GCST004618	prot-a-991	Estrogen receptor || id:prot-a-991	White blood cell count (basophil) || id:ebi-a-GCST004618	MR Egger	77	-0.119311	0.204173071065145	0.56073	-0.51949	0.280868	0.887532	0.594824	1.32428		MR Egger	72.4873089554413	75	0.560752	0.000932428859901541	0.00694400234539014	0.893542
				Weighted median	77	-0.172837	0.142345996040758	0.22467	-0.451835	0.106161	0.841275	0.636459	1.112		Inverse variance weighted	72.5053396184434	76	0.592353
				Inverse variance weighted	77	-0.0951704	0.0967753980552963	0.325403	-0.28485	0.0945094	0.909218	0.752127	1.09912
				Simple mode	77	-0.0240774	0.303767533574576	0.937032	-0.619462	0.571307	0.97621	0.538234	1.77058
				Weighted mode	77	-0.106848	0.222400360567765	0.6323	-0.542753	0.329056	0.898662	0.581146	1.38966
ebi-a-GCST004618	20003_1140884622	Estrogen || id:20003_1140884622	White blood cell count (basophil) || id:ebi-a-GCST004618	MR Egger	75	-0.000926961	0.000739991014683427	0.214326	-0.00237734	0.000523422	0.999073	0.997625	1.00052		MR Egger	56.5523115476575	73	0.922648	2.65171538861818e-05	2.5276033194137e-05	0.297592
				Weighted median	75	-0.00016793	0.000503367840417218	0.738672	-0.00115453	0.000818671	0.999832	0.998846	1.00082		Inverse variance weighted	57.6529279578002	74	0.919521
				Inverse variance weighted	75	-0.000243101	0.000350250355476838	0.487634	-0.000929592	0.00044339	0.999757	0.999071	1.00044
				Simple mode	75	0.00116739395207501	0.00136888306117821	0.396518	-0.00151562	0.0038504	1.00117	0.998486	1.00386
				Weighted mode	75	0.00116739395207501	0.00126601724965626	0.359473	-0.001314	0.00364879	1.00117	0.998687	1.00366
ebi-a-GCST004618	prot-a-529	Luteinizing hormone(LH) || id:prot-a-529	White blood cell count (basophil) || id:ebi-a-GCST004618	MR Egger	77	-0.096685	0.204140182622344	0.637146	-0.4968	0.30343	0.907842	0.608475	1.3545		MR Egger	56.8567688248515	75	0.94127	0.00370702714695785	0.00694285111375369	0.594966
				Weighted median	77	0.0306178195203683	0.138704224173443	0.825293	-0.241242	0.302478	1.03109	0.785651	1.35321		Inverse variance weighted	57.141854784235	76	0.947706
				Inverse variance weighted	77	-0.000713248	0.0967737925356121	0.994119	-0.19039	0.188963	0.999287	0.826637	1.208
				Simple mode	77	0.13784667783352	0.306924089264012	0.654621	-0.463725	0.739418	1.1478	0.628937	2.09472
				Weighted mode	77	0.0600516195083811	0.216460271661941	0.782207	-0.364211	0.484314	1.06189	0.694745	1.62306
ebi-a-GCST004618	GCST90012661	Follicle-Stimulating Hormone (FSH)|| id: GCST90012661	White blood cell count (basophil) || id:ebi-a-GCST004618	MR Egger	40	0.381517633483448	0.227954242302417	0.102411	-0.0652727	0.828308	1.46451	0.936812	2.28944		MR Egger	24.0408711548567	38	0.962059	-0.0134512	0.0079871162528616	0.100357
				Weighted median	40	0.24493534396179	0.149405949979455	0.101131	-0.0479003	0.537771	1.27754	0.953229	1.71219		Inverse variance weighted	26.8771243879911	39	0.929254
				Inverse variance weighted	40	0.0400299837130625	0.104152250020372	0.700726	-0.164108	0.244168	1.04084	0.84865	1.27656
				Simple mode	40	0.0517694784408951	0.306307679442638	0.866661	-0.548594	0.652133	1.05313	0.577762	1.91963
				Weighted mode	40	0.305742714394379	0.228081081878417	0.18784	-0.141296	0.752782	1.35763	0.868232	2.1229
ebi-a-GCST004618	ieu-b-4870	Sex hormone binding globulin (SHBG) || id:ieu-b-4870	White blood cell count (basophil) || id:ebi-a-GCST004618	MR Egger	72	-0.0122713	0.0520101027887284	0.814168	-0.114211	0.0896685	0.987804	0.89207	1.09381		MR Egger	298.707261199323	70	5.02128e-30	0.000962008226097877	0.0017569640628458	0.585749
				Weighted median	72	0.0212349440155685	0.0214660117431378	0.322548	-0.0208384	0.0633083	1.02146	0.979377	1.06536		Inverse variance weighted	299.986582274244	71	6.38248e-30
				Inverse variance weighted	/
				Simple mode	72	0.0496286778297598	0.048872335567095	0.313327	-0.0461611	0.145418	1.05088	0.954888	1.15652
				Weighted mode	72	0.0264560295124853	0.0345144816275587	0.445908	-0.0411924	0.0941044	1.02681	0.959645	1.09867
				Inverse variance weighted (multiplicative random effects)	72	0.0128209155730084	0.0244736524675161	0.600372	-0.0351474	0.0607893	1.0129	0.965463	1.06267
ebi-a-GCST004618	prot-a-2892	Estrogen sulfotransferas(SULT1E1) || id:prot-a-2892	White blood cell count (basophil) || id:ebi-a-GCST004618	MR Egger	77	-0.221242	0.210793117118698	0.297287	-0.634396	0.191913	0.801523	0.530255	1.21156		MR Egger	79.8933818863369	75	0.328034	0.000725282607304329	0.00716820061595735	0.919677
				Weighted median	77	-0.227131	0.149771809212589	0.129389	-0.520684	0.0664214	0.796816	0.594114	1.06868		Inverse variance weighted	79.9042873407073	76	0.357446
				Inverse variance weighted	77	-0.202461	0.0992468825567209	0.041353	-0.396985	-0.00793709	0.816718	0.672344	0.992094
				Simple mode	77	-0.4948	0.403622369268182	0.224022	-1.2859	0.2963	0.609693	0.276402	1.34487
				Weighted mode	77	-0.682212	0.394233616405793	0.0876038	-1.45491	0.0904857	0.505498	0.233421	1.09471
ebi-a-GCST004618	GCST90104596	Anti-Müllerian hormone (AMH) || id: GCST90104596	White blood cell count (basophil) || id:ebi-a-GCST004618	MR Egger	69	0.24351729681993	0.146752356771906	0.101714	-0.0441173	0.531152	1.27573	0.956842	1.70089		MR Egger	83.5836849747379	67	0.0829447	-0.00941835	0.00485923191168643	0.0568093
				Weighted median	69	-0.0234177	0.0982019873724304	0.811521	-0.215894	0.169058	0.976854	0.805821	1.18419		Inverse variance weighted	88.270316308045	68	0.0498502
				Inverse variance weighted	69	-0.0114846	0.066321963535814	0.862523	-0.141476	0.118506	0.988581	0.868076	1.12581
				Simple mode	69	-0.200068	0.209484150928473	0.342936	-0.610657	0.210521	0.818675	0.542994	1.23432
				Weighted mode	69	-0.0982378	0.141567855999857	0.490092	-0.375711	0.179235	0.906433	0.686801	1.1963
ebi-a-GCST004618	GCST90012102	Bioavailable testosterone levels (BTL) || id: GCST90012102	White blood cell count (basophil) || id:ebi-a-GCST004618	MR Egger	75	-0.00486484	0.0341500572290488	0.887113	-0.071799	0.0620693	0.995147	0.930718	1.06404		MR Egger	190.928735073916	73	1.70502e-12	-0.000143793	0.0011599804948076	0.901687
				Weighted median	75	-0.0138084	0.0168365807456939	0.412134	-0.0468081	0.0191913	0.986286	0.95427	1.01938		Inverse variance weighted	190.968925375703	74	2.75433e-12
				Inverse variance weighted	/
				Simple mode	75	-0.0109742	0.0314700405086702	0.728291	-0.0726555	0.0507071	0.989086	0.929921	1.05201
				Weighted mode	75	-9.14947e-05	0.0216603103018382	0.996641	-0.0425457	0.0423627	0.999909	0.958347	1.04327
				Inverse variance weighted(multiplicative random effects)	75	-0.00859398	0.0160548282116516	0.59245	-0.0400614	0.0228735	0.991443	0.96073	1.02314
ebi-a-GCST004618	GCST90012112	Total testosterone levels (TTL) || id: GCST90012112	White blood cell count (basophil) || id:ebi-a-GCST004618	MR Egger	73	-0.0387174	0.0379310565852202	0.310847	-0.113062	0.0356274	0.962023	0.893095	1.03627		MR Egger	188.66221121277	71	1.29191e-12	0.00192837935366614	0.00129921416304897	0.142165
				Weighted median	73	-0.0118437	0.0204961512147325	0.563365	-0.0520162	0.0283287	0.988226	0.949314	1.02873		Inverse variance weighted	194.516174912686	72	3.26981e-13
				Inverse variance weighted	/
				Simple mode	73	0.0294782191756875	0.0493416607171334	0.552094	-0.0672314	0.126188	1.02992	0.934979	1.1345
				Weighted mode	73	-0.0036972	0.0289500263372628	0.898735	-0.0604393	0.0530448	0.99631	0.941351	1.05448
				Inverse variance weighted(multiplicative random effects)	73	0.01066429797853	0.018368664935694	0.56153	-0.0253383	0.0466669	1.01072	0.97498	1.04777

## Sheet: Table S7
Table S7. The results of leave-one-out analyses for sex hormones.
for Estradiol levels （E2)						for Estrogen receptor(ER）						for Estrogen （E）						for Luteinizing hormone （LH）						for （FSH）						for Sex hormone binding globulin (SHBG)						for AMH						for Bioavailable testosterone levels (BTL)						for Total testosterone levels (TTL)
Trait	SNP	Beta	Se	P		Trait	SNP	Beta	Se	P		Trait	SNP	Beta	Se	P		Trait	SNP	Beta	Se	P		Trait	SNP	Beta	Se	P		Trait	SNP	Beta	Se	P		Trait	SNP	Beta	Se	P		Trait	SNP	Beta	Se	P		Trait	SNP
BASO#	rs10023310	0.0076760484954402	0.00331002004085575	0.0203932013756908		BASO#	rs10023310	-0.0873697	0.097113083500753	0.368295911484446		BASO#	rs10023310	0.00152136802157286	0.00416605966749351	0.714975908498187		BASO#	rs10023310	0.00604803348302981	0.0971114611158673	0.950340415444032		BASO#	rs10165200	0.84304737855728	0.929972872951176	0.364655922479153		BASO#	rs10023310	0.0141602548048306	0.0246710281487765	0.56599290863307		BASO#	rs10165200	0.0274472669383946	0.645010773052273	0.966057709443558		BASO#	rs10023310	0.344141069909198	0.118372041723127	0.0036458275226128		BASO#	rs10023310
	rs10165200	0.00709288697152646	0.00330313987489335	0.0317680879020565			rs10165200	-0.0894844	0.0971049446939961	0.356777736179922			rs10165200	-0.0073915	0.00422025516809164	0.0798709828356092			rs10165200	-0.0129201	0.0971033227169736	0.894149668445514			rs10799673	0.611923950808481	1.01622566150774	0.547071891737024			rs10165200	0.0138393868433252	0.0246966136100018	0.575223072962951			rs10216709	-0.316039	0.675836651739915	0.64005214044649			rs10165200	0.186640042817736	0.11947429334724	0.118246199432007			rs10165200
	rs10216709	0.00688096422693971	0.00330205982688166	0.0371747269065685			rs10216709	-0.0962691	0.0970739015033727	0.321339382678183			rs10216709	-0.00227174	0.0044334349519378	0.608362787590629			rs10216709	0.000904490585070629	0.097072281081402	0.992565657027203			rs10806425	0.177379335789576	1.03098145519577	0.863399001227848			rs10216709	0.0122402332196099	0.0247146892381536	0.620415567814814			rs10401672	-0.320525	0.282462673859782	0.256479338093518			rs10216709	0.279687462014577	0.125707562077298	0.026087574311843			rs10216709
	rs10401672	0.00810110456790969	0.00335134481929834	0.0156374222839907			rs10401672	-0.106865	0.0984374731318218	0.277649808967706			rs10401672	0.000102980081373289	0.00185833395101176	0.955807629231503			rs10401672	0.0105741573146316	0.0984357834624495	0.914454294019148			rs10864368	-0.690543	0.930970785495055	0.45824168536819			rs10401672	0.0179757937000248	0.0249160732451045	0.470630405812503			rs10799673	1.09020143254506	0.697932692797538	0.118277671928713			rs10401672	0.0335603718891544	0.0528607859674146	0.525505249506598			rs10401672
	rs10799673	0.0072556777971809	0.00331979918449923	0.0288465435793017			rs10799673	-0.0919823	0.0970652367608412	0.34331578113832			rs10799673	0.00703781063099229	0.00457599824752667	0.12405260482729			rs10799673	0.00539442234718018	0.0970636167727374	0.955679462853958			rs11065979	-0.490518	0.793400515622074	0.536411799255205			rs10799673	0.0145461109481753	0.0245852092042405	0.554077576778944			rs10806425	0.389446013046441	0.702027681412664	0.579069416222994			rs10799673	0.415790090374642	0.129563308099076	0.00133120871264316			rs10799673
	rs10806425	0.00773672997162563	0.00330120625567287	0.0190982851054565			rs10806425	-0.0838936	0.0970527180648448	0.387361218706037			rs10806425	0.000783437271008307	0.00463943448339474	0.86590297097672			rs10806425	0.0137227087507844	0.0970510987034489	0.887556531285885			rs11556924	-1.05086	0.843945546326352	0.213066469781472			rs10806425	0.012083042871168	0.0246960171349051	0.624649910380055			rs10864368	-1.7146	0.64889545678451	0.00823363860975416			rs10806425	-0.17403	0.131567673931201	0.185922456680032			rs10806425
	rs10864368	0.00756535366962835	0.0033230228221435	0.0228072467342147			rs10864368	-0.0988679	0.0971002301127863	0.308580634298775			rs10864368	0.00333160926073283	0.00421725209351673	0.429530523146922			rs10864368	-0.0133301	0.0970986083719961	0.890805928613754			rs11579220	-0.302859	0.729454483665539	0.678005581216771			rs10864368	0.0143873528491801	0.0246407992622203	0.559298784153923			rs10919615	-0.690831	0.695149068457071	0.320325690242527			rs10864368	-0.0149441	0.119387764768292	0.900387005155517			rs10864368
	rs10919615	0.00722394557915592	0.00331679085920324	0.0294065959427597			rs10919615	-0.087622	0.0970803538803705	0.366752946634295			rs10919615	-0.00229509	0.00448928131948792	0.609184142454303			rs10919615	-0.00172613	0.0970787331352616	0.985813764984165			rs11772895	-1.09049	0.940945120368287	0.246485284880998			rs10919615	0.0120743770090346	0.0247028793444759	0.624994488226828			rs11065979	-0.127511	0.557860048852601	0.819202033401183			rs10919615	-0.010367	0.126783100537553	0.934830196903416			rs10919615
	rs11065979	0.00695151117400324	0.00330744445327944	0.0355728017385929			rs11065979	-0.102897	0.0972390414461892	0.289970820516332			rs11065979	0.00765738626628254	0.00358761789774425	0.0328106300729042			rs11065979	-0.0156841	0.0972374127404044	0.871859539557036			rs12075	0.292839560262182	0.571163391307857	0.608156180438691			rs11065979	0.0105141262686159	0.024619197276049	0.669328174778594			rs11556924	0.0123421744442936	0.588310315177995	0.983262390826616			rs11065979	-0.3485	0.102044557079045	0.000637402827294889			rs11098323
	rs11098323	0.0077430844534236	0.00330476843187868	0.0191291966512525			rs11332131	-0.0889626	0.0971071655887232	0.359599559274128			rs11098323	0.00152347429836889	0.00393552659597121	0.698676167118017			rs11332131	-0.00504646	0.097105543500411	0.958553582149073			rs12595202	-0.0732233	1.02829901458335	0.943232106141483			rs11098323	0.0144817186518719	0.0246551436964357	0.55695450503244			rs11579220	-1.3926	0.509759304954269	0.00629732974677794			rs11098323	0.347295259997445	0.111824879689962	0.00189825001994444			rs11579220
	rs11556924	0.00724186255006169	0.00332605811994976	0.0294573795511181			rs11556924	-0.0989179	0.0971898043197759	0.308782340693003			rs11556924	-0.00134249	0.00377220871439797	0.721922971333274			rs11556924	0.00263491321505481	0.0971881780867896	0.978370835902839			rs1292061	-1.41467	0.922057234415173	0.124967165565858			rs11556924	0.00420863639800999	0.0222816864839021	0.850184355620198			rs11772895	0.787456084179921	0.670635676087295	0.240317509609892			rs11556924	-0.194873	0.106877471006175	0.0682537791239511			rs11772895
	rs11579220	0.0073108659916665	0.00333500309804865	0.0283678343880694			rs11579220	-0.0943552	0.0973289217169775	0.332322224783754			rs11579220	-0.00141961	0.0033235567901417	0.669280552193268			rs11579220	-0.00101806	0.0973272884907427	0.991654161846537			rs13089722	0.296706751752134	0.263285282078662	0.259767792085839			rs11579220	0.0149002842524759	0.024686928855949	0.546129708599225			rs1186222	-0.281472	0.53595320627258	0.599458166889638			rs11579220	0.0893918349857415	0.0941835724523116	0.342557841046628			rs1186222
	rs11772895	0.00737020346119417	0.00332887925662166	0.0268274401539438			rs11772895	-0.124231	0.0970947594940593	0.200725987469456			rs11772895	0.000920739516450044	0.00432097056125716	0.831259670648584			rs11772895	0.0052734159247176	0.0970908251232983	0.956684791725291			rs149467613	-0.0310468	0.507452255880658	0.951214552774047			rs11772895	0.0119814429379986	0.0247038179874912	0.627673726372417			rs12075	-0.933895	0.394887788455441	0.0180318477977228			rs11772895	-0.0775709	0.122513888648518	0.526629054184505			rs12075
	rs1186222	0.00756724371077141	0.00333046435689886	0.0230787370122764			rs1186222	-0.0845397	0.0972402287215428	0.38463380187904			rs1186222	-0.000736195	0.00347972824473397	0.832444927640306			rs1186222	-0.00454428	0.0972385999560994	0.962725807042483			rs16823866	0.923118800111637	0.845879260027496	0.275135300451352			rs1186222	0.0112918937085879	0.0247171205420909	0.647782436051718			rs12447180	-1.17965	0.455844667849399	0.00965804359308611			rs1186222	-0.171942	0.0986790102987843	0.0814321355973078			rs12151289
	rs12075	0.00664364104118475	0.00332159917196695	0.0454858741606631			rs12075	-0.0956798	0.0976253028125035	0.327050764956313			rs12075	-0.00252431	0.0026005839727441	0.331712395301079			rs12075	-0.00504794	0.0976236546207881	0.958761245945637			rs17027750	-0.309899	0.515033150934254	0.547369013941113			rs12075	0.0111555818260185	0.0248454264270636	0.653432081701513			rs12595202	-0.588611	0.700244578178755	0.400583429363105			rs12075	-0.0259837	0.0736540667677426	0.724253162085144			rs12447180
	rs12151289	0.00737333801961056	0.00341130836893884	0.030661374770304			rs12151289	-0.0732078	0.0996037861164017	0.46234556905026			rs12151289	-0.00208755	0.00150541473417807	0.165534820672292			rs12151289	0.0023936662248886	0.0996020356747623	0.980826842682377			rs171835	-0.287629	0.945573294629898	0.760986744968564			rs12151289	0.016783319004256	0.0253086903810171	0.507238008260335			rs1292061	0.186309945224876	0.642769311025823	0.771927113720444			rs12151289	-0.0168316	0.0426117265573363	0.692843377171647			rs12595202
	rs12447180	0.00777445226178112	0.00332302058855984	0.0193057513801346			rs12447180	-0.105691	0.0975011349310355	0.278364041888242			rs12447180	-0.000398544	0.00294215392765622	0.89224829823879			rs12447180	0.00780756467449391	0.097499493020136	0.936175217781314			rs2271352	0.434859647697211	0.533945935697066	0.415400739704154			rs12447180	0.00785631792525109	0.0243536411934966	0.747003379047138			rs13089722	-0.0203392	0.185594793176213	0.91273530224508			rs12447180	-0.120944	0.0835855879164203	0.147910766894638			rs1292061
	rs12595202	0.00736268601752308	0.00332723971898859	0.0269079140780663			rs12595202	-0.108465	0.0970472108628305	0.263716055712497			rs12595202	0.00139404487654384	0.00461663131615535	0.762681419018531			rs12595202	-0.00320051	0.0970455917770836	0.973691000865632			rs2388211	0.0197798490222345	0.88816277144918	0.982232162652458			rs12595202	0.0141029990997008	0.0246445024040347	0.567147599240462			rs149467613	0.0850109189349126	0.379789040436492	0.822883975629077			rs12595202	0.0526563625846129	0.131066502937983	0.687865804626249			rs13063578
	rs12762973	0.00698915251900487	0.00332275283401395	0.0354288678943953			rs12762973	-0.10708	0.097571734416943	0.272444607817328			rs12762973	-0.000821872	0.00275319114410073	0.765309330504111			rs12762973	-0.0077315	0.0975700889368523	0.936841381273388			rs2959356	0.350259843423999	1.05539976647589	0.739984331264448			rs12762973	0.013831150083123	0.02484393545565	0.577717805581536			rs150498232	0.936668253432526	0.546389814502307	0.0864762654936657			rs12762973	-0.315343	0.0781560068363899	5.46517355115769e-05			rs13089722
	rs1292061	0.00720418514553535	0.00331764906709694	0.0298954411360682			rs1292061	-0.0892236	0.0971113597346329	0.358212480610693			rs1292061	0.00199336270820136	0.00418044583969892	0.633483058864847			rs1292061	-0.00204638	0.0971097374361367	0.983187549640734			rs3131643	0.108658177247533	0.590395829469823	0.853979778247593			rs1292061	0.0142299726839356	0.0246650247505859	0.563987292695677			rs1537061	0.607177661047932	0.501299705918578	0.225816120268111			rs1292061	0.301693557402094	0.118269087453888	0.010744269379101			rs149467613
	rs13063578	0.00720132912194584	0.00331600535386134	0.0298792022911332			rs13063578	-0.0937917	0.0970910476869514	0.334035120165188			rs13063578	-0.00580283	0.0042937258596326	0.17654607913569			rs13063578	0.00309832705644524	0.097089426406197	0.97454215266587			rs3181077	-0.670526	0.626621473171343	0.284590014662193			rs13089722	0.0119702916340031	0.0257787051060693	0.642398398304949			rs1633768	0.113863792627757	0.674424002487486	0.865929441052032			rs13089722	0.0272198916939974	0.034950041949508	0.436084068534614			rs150498232
	rs13089722	0.00767527044446288	0.00345951565211065	0.0265141656995531			rs13089722	-0.0870272	0.101000264337946	0.388878263850202			rs13089722	-0.00311502	0.00123273078585412	0.0115066156683301			rs13089722	-0.0073911	0.101021115069413	0.941675670660837			rs4065321	0.479150937631212	0.386288683570903	0.214828960083838			rs149467613	0.0149943947516446	0.02488278240884	0.546774016193096			rs16823866	0.210180307138895	0.585748396944461	0.719727109355408			rs149467613	0.183412713658936	0.0664509376593955	0.00577797300243319			rs1537061
	rs149467613	0.00750135157140149	0.00335580633999434	0.025395359887691			rs149467613	-0.0895774	0.0978842822224643	0.360120153467399			rs149467613	-0.000126232	0.00234121174784657	0.957000860646179			rs149467613	-0.000300023	0.0978749355481419	0.99755418955782			rs4260915	0.444924314940701	0.69819102162662	0.523960067621779			rs150498232	0.01477569239459	0.0247118048565694	0.549893043242291			rs16989483	-0.394628	0.678404994479646	0.560769211858395			rs150498232	-0.0395902	0.0919422343935348	0.666760439299719			rs1633768
	rs150498232	0.00717152602202115	0.00332817078831121	0.0311778738569458			rs150498232	-0.100255	0.0973283293406209	0.302978279390621			rs150498232	-0.00220489	0.00324863375061977	0.497320443990854			rs150498232	0.00225174132646813	0.0973266961442065	0.981541864226604			rs445	0.795275166064188	0.454981634226051	0.0804764849708236			rs1537061	0.0114583975099901	0.0247570803727382	0.643483967246399			rs17027750	-0.460922	0.360464704005295	0.201006762293098			rs1537061	-0.00532648	0.0920677964636763	0.953864994119692			rs16823866
	rs1537061	0.00756097801337165	0.00333393071357372	0.0233360969227232			rs1537061	-0.0950436	0.0973467160708083	0.328895544982855			rs1537061	0.000318351242553431	0.00325099341611981	0.921992407045144			rs1537061	-0.000824042	0.0973450819486312	0.993245857254392			rs4450131	-0.135186	0.912793261297464	0.88226279575667			rs1633768	0.0118587954029471	0.0246893228197029	0.630999297624037			rs171835	-0.391707	0.647347935083784	0.545115516570285			rs1633768	-0.0486685	0.125475271849805	0.698110135358516			rs16989483
	rs1633768	0.00720999299452388	0.00331562035284976	0.0296636113238031			rs1633768	-0.0922324	0.0970803849298836	0.342080592614982			rs1633768	0.00164659744331992	0.00440955054457549	0.708838732017039			rs1633768	0.00961316633942029	0.0970809726462988	0.921120685798515			rs4734879	-0.836467	0.955038880047613	0.381113979845797			rs16823866	0.0126380637947204	0.0247540052886263	0.609668843247576			rs17758695	0.674607492367463	0.318102394408566	0.0339450064703527			rs16823866	0.0723602559375937	0.109423313475314	0.508428035161135			rs17027750
	rs16823866	0.00764918817502577	0.00331803887403721	0.0211478689230881			rs16823866	-0.0941437	0.0971503354589176	0.332519191723708			rs16823866	-0.00157774	0.00386466455567539	0.683091090723597			rs16823866	-0.0187812	0.0971510792634626	0.846708985550344			rs56390363	0.369576894154479	0.555257636579286	0.505669787225658			rs16989483	0.012064888080687	0.024704958530719	0.625295599353439			rs2074585	-0.173539	0.482439547548062	0.719062345056917			rs16989483	-0.0319931	0.125690709398791	0.79907949387375			rs171835
	rs16989483	0.00771595900785811	0.00330223499711192	0.0194606746990641			rs16989483	-0.0909451	0.0970772111753846	0.34884439810359			rs17027750	-0.000309692	0.00240530414948058	0.897552359892572			rs16989483	-0.00886491	0.097077791826258	0.927240256961498			rs6058796	-0.927624	0.689052314726426	0.17822796215985			rs17027750	0.0123141022736158	0.0249247358534451	0.62126983334297			rs2271352	0.00677158102873859	0.370179762904376	0.985405364669842			rs17027750	0.00738779304992535	0.0681427991758556	0.913665438156646			rs17758695
	rs17027750	0.00776553080417697	0.00334186481654699	0.0201409440648441			rs17027750	-0.103974	0.0978080416957178	0.28776323208016			rs171835	0.00144909041430268	0.00440889299379865	0.742401779531448			rs17027750	0.00853967768157094	0.0978126021579393	0.930427873430498			rs62384625	0.156058947184024	0.898458439169659	0.862104109984241			rs171835	0.010782970278548	0.024552465691864	0.660530572757981			rs2285627	0.411222391722491	0.645574937542836	0.524133766527804			rs171835	0.076194088929938	0.124849501913181	0.541671383618866			rs199910997
	rs171835	0.00757235269306098	0.00332079735290977	0.0225909996596588			rs171835	-0.0907557	0.0970613330275429	0.349770233580439			rs17758695	0.00165742868297928	0.00167776931495977	0.323213192953114			rs171835	-0.00288911	0.0970597132348842	0.976253461713701			rs71356805	-0.670075	0.620156523589788	0.27992270474702			rs17758695	0.0190248492417102	0.0249861871768593	0.446409433228917			rs2336068	-0.760957	0.646404477373798	0.239109627343424			rs17758695	0.029425559559393	0.047698333962711	0.537294362210142			rs2271352
	rs17758695	0.00799240957076486	0.0033745115599241	0.0178621125664353			rs17758695	-0.116683	0.0989266179289651	0.2382047545358			rs2074585	0.000798371506217917	0.00309589440474248	0.796498957938306			rs17758695	0.029636216232637	0.0989249029462976	0.764495275825781			rs734095	0.237671599910364	0.760274072702826	0.754574659062217			rs199910997	0.0189782120507598	0.0236041216166695	0.421384783804131			rs2388211	0.628243013705005	0.648187236362307	0.3324300623303			rs199910997	0.291679002556894	0.104089938641828	0.00507581538963749			rs2285627
	rs199910997	0.00754557548130997	0.00332965036928151	0.023440577742064			rs199910997	-0.0866202	0.0971824950730691	0.372760562141432			rs2271352	-0.000484362	0.0024255577525574	0.841722217808274			rs199910997	-0.0131992	0.097180869206956	0.891962762243757			rs74535412	0.597352598950169	1.08836767297339	0.583107131544262			rs2074585	0.0141348258712166	0.0247783748450155	0.568372472247901			rs2561758	-1.16586	0.723475632234756	0.107078416761948			rs2074585	-0.323191	0.0879518532273123	0.000238191727652859			rs2336068
	rs2074585	0.00699475518218176	0.00331284566996725	0.0347376123616632			rs2074585	-0.0801257	0.0973929119295728	0.410675604834842			rs2285627	0.00556587296323318	0.00419082487674383	0.184142043378056			rs2074585	-0.00680974	0.0973912754799139	0.944256152000439			rs77106233	0.7519389549614	0.855384661241766	0.379365882864671			rs2271352	0.0125494672236982	0.0249210222019657	0.614563914911028			rs2702935	-0.767635	0.703252294236798	0.275031253100341			rs2271352	0.0153263224897749	0.068820932311276	0.823770122556982			rs2388211
	rs2271352	0.00770570874237359	0.00334496387979904	0.02124090973708			rs2271352	-0.111024	0.097772328941191	0.256149185675966			rs2336068	-0.000413871	0.00414267537812616	0.920420377118329			rs2271352	-0.0154584	0.0977774341555641	0.87437991542534			rs792448	-0.24175	0.738583084267037	0.743429313356196			rs2285627	0.0144898230499335	0.0246293752212549	0.556321092610876			rs2951865	-0.439327	0.573216960527527	0.443424439046336			rs2285627	0.209146381906215	0.119015719307555	0.0788666042605717			rs2561758
	rs2285627	0.00763589655069973	0.003315574041615	0.0212766450606315			rs2285627	-0.0912715	0.0971148317383636	0.347304312609292			rs2388211	0.000250149747871785	0.00409680925677854	0.951311702136137			rs2285627	-0.00340077	0.0971106195914631	0.972064157871063			rs8179	-0.264115	0.989084439315253	0.789446003058496			rs2336068	0.0134111800512354	0.0247275632342358	0.587572232707991			rs2959356	0.0239266504603488	0.713014183718393	0.973230374505691			rs2336068	0.000402329510819093	0.117695527126487	0.997272522688986			rs2702935
	rs2336068	0.00705935138653051	0.00330358103670696	0.0326078727665297			rs2336068	-0.0939677	0.0970859063604455	0.333103374348604			rs2561758	0.000505442195679422	0.00465047371525474	0.913451408387927			rs2336068	-0.00145408	0.0970842853372313	0.988050109647908			rs849867	-0.759267	0.63014697417399	0.228239860736417			rs2388211	0.0146392978699701	0.0246178762664133	0.55206990728932			rs2992262	0.334536070156993	0.565525261455869	0.554152435715083			rs2388211	-0.0390731	0.116589604406344	0.737524533199484			rs2951865
	rs2388211	0.007253824615459	0.00332358313408525	0.029070335007999			rs2388211	-0.114435	0.097125907245752	0.238711399928605			rs2702935	-0.00726202	0.00455452433896761	0.110832353452412			rs2388211	0.00470887887726667	0.0971242842180863	0.961331294445549			rs911529	-0.140609	0.839102291209571	0.866920620109502			rs2561758	0.0131556433351486	0.0247164136426132	0.594543550288874			rs3131643	0.220477632853228	0.397683954585729	0.579302289939615			rs2561758	-0.291989	0.131722332817223	0.0266434221564264			rs2959356
	rs2561758	0.00775488346122599	0.00330117412156208	0.0188173923442813			rs2561758	-0.097258	0.0970468092574367	0.31625866665033			rs2951865	-0.000898319	0.00375485979196827	0.810918210159739			rs2561758	-0.00620441	0.09704519019179	0.949023440258248			rs924135	-0.387803	0.86887815917218	0.655362097222892			rs2702935	0.0125111274467892	0.0247218166501444	0.612803032137791			rs3181077	0.219137225438132	0.435428512883561	0.614775879919909			rs2702935	-0.127408	0.129187941699394	0.324025953359191			rs2992262
	rs2702935	0.00766219677694186	0.00330661279210918	0.0204909687606557			rs2702935	-0.0875805	0.0970498821694094	0.366829777425493			rs2959356	0.00107752713282162	0.00467802385008518	0.817829055670936			rs2702935	-0.00490902	0.097048262949961	0.959657579659939			rs9320282	-0.43218	0.588614565713401	0.462806741453225			rs2951865	0.0155064652271892	0.0245327927649507	0.527340527343574			rs340829	1.03483959986202	0.540938881746057	0.0557424866357438			rs2951865	0.0390954050593719	0.106611660153472	0.713836443979365			rs3131643
	rs2951865	0.00711533505678886	0.00331228024473558	0.0317003967600354			rs2951865	-0.0956988	0.0971889187225025	0.324787384017365			rs2992262	-0.00358978	0.00364345225294113	0.32449214857007			rs2951865	0.00598125834284211	0.09718729253397	0.95092627204222			rs9376098	1.18230891570774	0.962728038170081	0.219416210299873			rs2959356	0.0125825371473111	0.0247177467135849	0.610718079764931			rs4065321	0.378482482371981	0.270063021275841	0.161076604568126			rs2959356	0.145610416706544	0.133040311620696	0.273743010382896			rs3181077
	rs2959356	0.00765929597116205	0.00330579669514286	0.0205076040068741			rs2959356	-0.0992905	0.0970439995703669	0.306237466051582			rs3131643	0.00482745049555954	0.00250462590921267	0.0539280834442207			rs2959356	-0.00188759	0.0970423806453387	0.984481170480731									rs2992262	0.0115947450250807	0.0247241717781272	0.639095410998562			rs4260915	0.379642098090433	0.467251813034379	0.416504786576218			rs2992262	-0.183125	0.103389168996471	0.0765233543114557			rs340829
	rs2992262	0.00762823875603983	0.00332350842031715	0.0217195585964553			rs2992262	-0.0917922	0.0972248818641405	0.345107094890531			rs3181077	-0.00389839	0.00281460421540335	0.166034272892556			rs2992262	-0.00717175	0.0972232538697382	0.94119676763388									rs3181077	0.0119998758082824	0.024838652735928	0.629015510642853			rs445	-0.1763	0.324916111905189	0.587404621339101			rs3131643	0.057726195627537	0.0712925758793349	0.418107804554409			rs3888187
	rs3131643	0.00714226401363235	0.00334360064026944	0.0326712957958052			rs3131643	-0.100168	0.0977234132893563	0.305356752180852			rs340829	0.00154301248079275	0.00354794364827997	0.663632602818281			rs3131643	0.0260466527090767	0.0977217601235812	0.789824186887763									rs340829	0.0110635209125793	0.0246880247640287	0.654057145584545			rs4450131	0.509130250973939	0.618229590468354	0.410206998692259			rs3181077	-0.0212466	0.0798106312859655	0.790075103188403			rs4065321
	rs3181077	0.00685238579710518	0.0033171848354294	0.0388546198519917			rs3181077	-0.112341	0.0975183742970136	0.249320206148427			rs3888187	0.00286911626489191	0.00393384475999356	0.465792788454476			rs3181077	0.0159443254816486	0.0975167315150464	0.87012202917528									rs3888187	0.0183795247169881	0.0236580368868202	0.437227850600204			rs4618126	-0.0841769	0.65237063069509	0.897332123936804			rs340829	-0.0351986	0.100739675123083	0.726788012800478			rs4260915
	rs340829	0.00687434875921932	0.00330779009186422	0.0376881758540305			rs340829	-0.0751494	0.097211283264133	0.439491489016294			rs4065321	0.00193281738811604	0.00176228146086353	0.272741959914588			rs340829	0.000660484488033749	0.0972096559527341	0.994578868572025									rs4065321	0.00609561599483562	0.0248804756964786	0.806459560555706			rs4734879	-0.375215	0.66417385828945	0.572117932255725			rs3888187	0.323810551985165	0.111787791805319	0.00377165501098633			rs445
	rs3888187	0.00804035944383028	0.003304820381491	0.0149776617518081			rs3888187	-0.101667	0.0971545198500636	0.295353278992269			rs4260915	-0.00628778	0.00310767882927462	0.0430417257775767			rs3888187	-0.00992494	0.0971528953876019	0.918631313338828									rs4260915	0.0130041600328459	0.0248130710008155	0.600219372887001			rs55710213	-0.683564	0.656581101257398	0.297831046676008			rs4065321	-0.118001	0.049888327955071	0.0180157387535165			rs4450131
	rs4065321	0.00837410470019721	0.00335782164019469	0.0126344603496282			rs4065321	-0.109187	0.0986970904161496	0.268603965721385			rs445	0.00146956789071162	0.00222531111081971	0.509005119760942			rs4065321	-0.00137435	0.0986953873428048	0.988889657530134									rs4450131	0.0110044650914494	0.0246216983145302	0.65491711372729			rs55792977	-0.548499	0.694430466375476	0.429612411949101			rs4260915	-0.164645	0.0883388224605351	0.0623518384850291			rs4618126
	rs4260915	0.00753022981427181	0.00333732189168484	0.0240475284952828			rs4260915	-0.0934729	0.0973668459681048	0.337051692383371			rs4450131	0.00299753617324975	0.00408134719501052	0.462675907373335			rs4260915	0.00261964831607342	0.0973652108319964	0.978535199832429									rs4618126	0.0133792559284027	0.0247226727966136	0.588387985473586			rs56388170	-0.155717	0.50690954149535	0.758699104862021			rs445	-0.0647106	0.06292532320411	0.303775076728643			rs4734879
	rs445	0.00766310083665484	0.00335483383639246	0.0223599654024719			rs445	-0.0894754	0.098039199915403	0.361427189015144			rs4618126	-0.00376161	0.00428935794103411	0.380506363310599			rs445	-0.015823	0.0980375306717769	0.871780350602671									rs4734879	0.0137671223982183	0.0246976257844877	0.577235751422016			rs56390363	-0.223622	0.38147270387414	0.557736487733999			rs4450131	-0.176147	0.115812585517972	0.12826882867823			rs55710213
	rs4450131	0.00701557271233306	0.003303918072908	0.0337195090194639			rs4450131	-0.0963029	0.0971198398978142	0.321398512239751			rs4734879	0.00152471028650045	0.00430511888280782	0.72321734539944			rs4450131	0.00833256796687671	0.097120970883482	0.931628773333008									rs55710213	0.0153576036585751	0.0244771417801605	0.530379801572296			rs56757486	0.653220108514524	0.563235705810993	0.246145184486044			rs4618126	0.212941349775879	0.121836738988615	0.0805056358257006			rs55792977
	rs4618126	0.00721708177158478	0.0033180105166024	0.0296208826611523			rs4618126	-0.10316	0.0971010206162682	0.288054940889702			rs55710213	0.00450140310481912	0.00424239085463474	0.288665648379089			rs4618126	0.0096085859189524	0.0970993988358701	0.921173059866264									rs55792977	0.00829776513433279	0.0237475354028808	0.726777139970969			rs6058796	-0.503336	0.488459221093504	0.302795596757379			rs4734879	0.0891122928230408	0.122234729392281	0.465985773456902			rs56388170
	rs4734879	0.00767927643394461	0.00330727490851227	0.0202364510180181			rs4734879	-0.104887	0.0970854348690026	0.279981971931675			rs55792977	-0.00644442	0.00458555584629939	0.159910456400212			rs4734879	-0.000966919	0.0970838138694052	0.992053493775045									rs56388170	0.0137335461966072	0.024778087632149	0.579399724026438			rs62160676	-0.539625	0.859249173958524	0.529991281329456			rs55710213	0.0992098541130759	0.120363907826806	0.409797979647348			rs56390363
	rs55710213	0.00757393596224632	0.0033220074462651	0.0226119917775063			rs55710213	-0.0882042	0.0971111743551017	0.363729697605248			rs56388170	0.0015206689880694	0.00327401608195369	0.642313949741647			rs55710213	0.0100039706816838	0.0971095520658959	0.917949184821397									rs56390363	0.00109245626880671	0.0229323527353065	0.962004578247486			rs62384625	-0.608741	0.621879653148813	0.327642616131707			rs55792977	-0.26755	0.12978100279785	0.0392502712533439			rs56757486
	rs55792977	0.0072035400267567	0.00331309673133787	0.0296854712608742			rs55792977	-0.0980366	0.0970653427743626	0.312492480549105			rs56390363	0.000490076228769619	0.00248516312342834	0.843670381707358			rs55792977	-0.010592	0.0970637227809509	0.913104099382238									rs56757486	0.0164907204522725	0.0243919466502915	0.498994717042658			rs635887	0.454628114202582	0.686488452445899	0.507809954115251			rs56388170	-0.0815551	0.0929095613741556	0.380057487327836			rs6058796
	rs56388170	0.00661040917055609	0.0033105155141432	0.0458478395851161			rs56388170	-0.106672	0.0973179830733242	0.273027021077977			rs56757486	-0.00127853	0.00354875154973138	0.71864038531273			rs56388170	-0.00601134	0.0973163503976854	0.950745116890591									rs6058796	0.012223237913275	0.0248004700228328	0.622109282480561			rs6701752	0.33292251130631	0.285921686180713	0.2442686062851			rs56757486	0.143869729246931	0.100743204511218	0.153267765691254			rs62160676
	rs56390363	0.00694261538928333	0.00332901191582969	0.0370249994181838			rs56390363	-0.0976195	0.0977460717969401	0.317937522922318			rs6058796	-0.000653675	0.00315433079846966	0.835829495869524			rs56390363	0.0040016431400287	0.0977444174809906	0.96734383734705									rs62160676	0.0127801289433583	0.0247446361058654	0.605518659758746			rs71356805	0.789389674086543	0.415977401785801	0.0577389844429612			rs6058796	-0.0928749	0.089824675372977	0.301155796612727			rs62384625
	rs56757486	0.00747780346285681	0.00333369484162774	0.0248905104979742			rs56757486	-0.109703	0.0972608319969913	0.259353022892773			rs62160676	0.00261448353728394	0.00406191160110914	0.519796968895974			rs56757486	-0.00366996	0.0972592021960367	0.969899889184385									rs62384625	0.012947301088061	0.0247445440030785	0.600808208157203			rs734095	1.00840827381938	0.513947212019057	0.0497525531472781			rs62160676	-0.112389	0.115053464393046	0.328649572612948			rs635887
	rs6058796	0.00742415459183533	0.00333907487748805	0.0261877197494615			rs6058796	-0.0955482	0.0973690282463014	0.326444881561497			rs62384625	0.00323262240518525	0.00405034159586581	0.424806046530947			rs6058796	0.00745496099155592	0.0973673930002477	0.938969386242732									rs6701752	0.0106257785065777	0.0250782140439127	0.671780566158286			rs74535412	0.185198349302794	0.735181326020181	0.801111869026074			rs62384625	0.0127040816326531	0.115039414907594	0.912066438443131			rs6701752
	rs62160676	0.00750542642903971	0.00332846811366903	0.0241384052119993			rs62160676	-0.0931834	0.0971150551314577	0.337299001379881			rs635887	-0.00190665	0.00446815784688125	0.669584203178334			rs62160676	0.00698731664531513	0.0971134326477566	0.942641656543743									rs71356805	0.0169939868813865	0.0246146925614206	0.489942596617372			rs75497452	-0.153716	0.646669387625292	0.812109968954634			rs635887	-0.288341	0.126884888161484	0.0230588485841456			rs71356805
	rs62384625	0.00745224518360364	0.00333044658705671	0.0252464087986508			rs62384625	-0.0962771	0.0971268313214263	0.321562921620237			rs6701752	0.00145722141566485	0.00186854391443761	0.435467375325184			rs62384625	0.00326455232015651	0.0971252082474355	0.973186718740699									rs734095	0.0134704770147917	0.0247720852455319	0.58659530420615			rs77106233	-1.20918	0.808767275726052	0.134892000415698			rs6701752	-0.0291857	0.0530268531380884	0.582048868424082			rs734095
	rs635887	0.00719024339487621	0.00331257095449911	0.0299619501239255			rs635887	-0.0986236	0.0970645172844105	0.309599729687436			rs71356805	-0.00125507	0.00260401853517911	0.629823786402635			rs635887	-0.00343791	0.0970628973323293	0.971745296710274									rs74535412	0.014140292336371	0.0246349797128489	0.565972911037773			rs792448	1.28900661501197	0.506395455897559	0.0109135571481155			rs71356805	0.0636148436215186	0.0740598427024988	0.390359596453251			rs74535412
	rs6701752	0.00813869042412311	0.00334934143944704	0.0151014259609999			rs6701752	-0.079041	0.0984214435173793	0.421924099786788			rs734095	0.00383336418640451	0.00343455576449039	0.264372291724187			rs6701752	-0.0193647	0.0984114904006653	0.844005650148184									rs75497452	0.0133416635432448	0.0247354625707314	0.58962886898465			rs8056952	-0.369045	0.668380673547297	0.58084747899781			rs734095	-0.0667785	0.0977629899548896	0.494565299182257			rs75497452
	rs71356805	0.00708763154676661	0.00333708045684746	0.0336783468923934			rs71356805	-0.0742289	0.0976526683925478	0.447175769329304			rs74535412	0.00313346253568342	0.00465637288097545	0.500985057488314			rs71356805	-0.00202637	0.0976486461467509	0.983443772420081									rs77106233	0.0127379942174535	0.0247227806992347	0.606390162073218			rs8179	-0.376675	0.661184843239084	0.568883245727623			rs74535412	0.268668554816841	0.132810974218145	0.0430793939610405			rs77106233
	rs734095	0.0075919749443356	0.00332926915731736	0.0225855853821764			rs734095	-0.100102	0.097278920077445	0.303468885950535			rs75497452	-0.00226403	0.00405668428222348	0.576776701058361			rs734095	-0.0110887	0.0972772893670299	0.909245589869858									rs792448	0.0127361795460624	0.0247921993200088	0.607449715481938			rs849867	-0.115123	0.441306266548985	0.79419309581406			rs75497452	0.060023375508192	0.114937797825707	0.601513778155405			rs792448
	rs74535412	0.00752244536003428	0.00332333169941969	0.0236033272261899			rs74535412	-0.104091	0.0970430647928699	0.283437951021692			rs77106233	-0.00497742	0.00469866960763858	0.28945199321763			rs74535412	0.00358102775039657	0.097040676375707	0.970562876295266									rs8056952	0.0100046638071784	0.0244707162724666	0.682655398686445			rs911529	-0.309279	0.578533145582954	0.592932573557029			rs77106233	-0.174055	0.132805746818087	0.189993821831765			rs8056952
	rs75497452	0.00740930130846493	0.00333076638552281	0.0261145907945358			rs75497452	-0.105181	0.0971345801652625	0.278880104684514			rs792448	0.000927819170786294	0.00333832174171707	0.781066230008777			rs75497452	0.00661316662699648	0.0971329567027774	0.945719042290528									rs8179	0.0124684172619097	0.0247246004558899	0.614056225407047			rs924135	-0.2073	0.600307495638053	0.729851000439157			rs792448	0.0272783900165729	0.0945164100457527	0.772879769947047			rs8179
	rs77106233	0.00702508964685454	0.00330112879090547	0.0333298613779613			rs77106233	-0.0859725	0.0970209117188181	0.375551264170917			rs8056952	-0.000323472	0.0039571580289741	0.934850747241457			rs77106233	0.00295232434858002	0.0970189345833117	0.975723805630445									rs849867	0.0120896250632515	0.024835168582055	0.626403922981451			rs9320282	-0.207422	0.400237220892967	0.60428512643537			rs8056952	-0.282202	0.112361352015188	0.0120199049348306			rs849867
	rs792448	0.0080255928569294	0.00331004777038604	0.0153246112255555			rs792448	-0.0828325	0.0972941343278851	0.394568422163577			rs8179	-0.00249885	0.00440733794960569	0.570731243184767			rs792448	-0.0068492	0.0972925028522426	0.943876844792578									rs911529	0.0119183597623827	0.0247318724251107	0.629874962728847			rs9376098	0.757788380578164	0.673589671625035	0.260589034273618			rs8179	-0.234201	0.125141052766558	0.0612760218265013			rs911529
	rs8056952	0.00745358976451322	0.00333101617085637	0.0252450357917536			rs8056952	-0.0929738	0.0971260353326018	0.338441556346033			rs849867	0.0012630185348632	0.00285955587960653	0.658718280207225			rs8056952	0.000740143004813526	0.097124412298515	0.993919726806308									rs924135	0.012651190641867	0.0247492169198501	0.609228248736129			rs9644063	-0.0540449	0.59449440952717	0.927564826606211			rs849867	-0.0968686	0.081206429000857	0.232920621541084			rs924135
	rs8179	0.00737877035051027	0.00332857194849397	0.0266369247050517			rs8179	-0.0867702	0.0970802124165056	0.371429339961673			rs911529	-0.00257832	0.00380456495399024	0.497967793800317			rs8179	-0.00713933	0.0970785916784818	0.941375015587224									rs9320282	0.0140474665754202	0.0248618523020314	0.572059537314716									rs911529	0.103204855312135	0.108198433230362	0.340160606274693			rs9320282
	rs849867	0.00693372784437328	0.00331653286431167	0.0365589521411683			rs849867	-0.10022	0.0975160880424326	0.304078471297784			rs924135	-0.00332739	0.00395627688427454	0.400324811087346			rs849867	-0.00194246	0.0975083920061297	0.984106434836918									rs9376098	0.0125311819164751	0.0247275263832574	0.612315828782489									rs924135	-0.0425278	0.112359424395806	0.705060709685145			rs9376098
	rs911529	0.00714962763843583	0.0033157078118768	0.031061026670845			rs911529	-0.0983192	0.0971765986628262	0.311654012692541			rs9320282	0.00233631612313283	0.00260826708969112	0.370394312371662			rs911529	-0.0125392	0.0971749730926316	0.897327918525995									rs9743723	0.00968757445686309	0.0249809130536758	0.698164745450998									rs9320282	0.103978708548424	0.0741984300183759	0.161106460813424			rs9644063
	rs924135	0.00773757973841265	0.00330467164082706	0.0192112360459412			rs924135	-0.0887533	0.0971453673034656	0.360920186016538			rs9376098	0.00160370006548788	0.00438279071943119	0.714433406688817			rs924135	0.0131430511853482	0.0971437433000557	0.89237873227236																					rs9376098	0.115939751146038	0.124449901768173	0.351534049824662			rs9743723
	rs9320282	0.00687011803602085	0.00332141282876901	0.0385993775554821			rs9320282	-0.0903323	0.0976293682735167	0.35483197226679			rs9644063	0.00237098358623189	0.00372074022501772	0.523972187387159			rs9320282	-0.00398833	0.0976277198758868	0.967413529585719																					rs9644063	-0.101489	0.105487151608791	0.336001322745758
	rs9376098	0.00796297003270496	0.00330235779773973	0.0158958376189595			rs9376098	-0.0916635	0.0970832349821668	0.345080401428399			rs9743723	-0.00277484	0.00195363433617926	0.155506062278974			rs9376098	-0.000151491	0.0970816140927571	0.998754939185021																					rs9743723	-0.0344775	0.0555164951400245	0.534578383725433
	rs9644063	0.00751922498300965	0.00333060932543935	0.023969833578444			rs9644063	-0.090668	0.0972135087677458	0.350990873425862									rs9644063	-0.000344691	0.0972118813445819	0.997170891513644
	rs9743723	0.00715424902987207	0.00336827787928506	0.0336694778993782			rs9743723	-0.0671891	0.0983415396379323	0.494466909597077									rs9743723	-0.00602621	0.0983284588242182	0.951131026598085
[truncated: 3 more columns]

## Sheet: Table S8
Table S8. Summary statistics of the causal estimates of sex hormones on BASO#
id.exposure	id.outcome	outcome	exposure	method	nsnp	b	se	pval	lo_ci	up_ci	or	or_lci95	or_uci95		Heterogenenity					Pleiotropy
															method	Q	Q_df	Q_pval		egger_intercept	se	pval
ebi-a-GCST90012105	ebi-a-GCST004618	White blood cell count (basophil) || id:ebi-a-GCST004618	Estradiol levels || id:ebi-a-GCST90012105	MR Egger	11	0.205813843325642	0.319864599967222	0.535987	-0.421121	0.832748	1.22852	0.656311	2.29963		MR Egger	6.0445623110572	9	0.73545		0.00063458363070668	0.0035149694508617	0.860731
				Weighted median	11	0.234277910470224	0.183212759951919	0.200996	-0.124819	0.593375	1.264	0.882657	1.81009		Inverse variance weighted	6.07715608285685	10	0.80874
				Inverse variance weighted	11	0.257875660843325	0.138402902050992	0.0624307	-0.013394	0.529145	1.29418	0.986695	1.69748
				Simple mode	11	0.0994707088427225	0.261814692644058	0.711943	-0.413686	0.612628	1.10459	0.661208	1.84527
				Weighted mode	11	0.186422628654237	0.195671551879739	0.363186	-0.197094	0.569939	1.20493	0.821114	1.76816
prot-a-991	ebi-a-GCST004618	White blood cell count (basophil) || id:ebi-a-GCST004618	Estrogen receptor || id:prot-a-991	MR Egger	16	0.0207436024795704	0.028934598750174	0.485217	-0.0359682	0.0774554	1.02096	0.964671	1.08053		MR Egger	16.4277054289158	14	0.287958		-0.00233992	0.00490279246980875	0.640539
				Weighted median	16	0.00908758773237463	0.011054579941452	0.41104	-0.0125794	0.0307546	1.00913	0.987499	1.03123		Inverse variance weighted	16.6949849741072	15	0.337423
				Inverse variance weighted	16	0.00752856443135675	0.00817864192502345	0.357304	-0.00850157	0.0235587	1.00756	0.991534	1.02384
				Simple mode	16	0.0131475809960715	0.021784134120643	0.555168	-0.0295493	0.0558445	1.01323	0.970883	1.05743
				Weighted mode	16	0.0131475809960715	0.0196644552055336	0.513911	-0.0253948	0.0516899	1.01323	0.974925	1.05305
20003_1140884622	ebi-a-GCST004618	White blood cell count (basophil) || id:ebi-a-GCST004618	Estrogen || id:20003_1140884622	MR Egger	11	-0.866455	0.438243274811448	0.0794282	-1.72541	-0.00749832	0.420439	0.1781	0.99253		MR Egger	7.44820077847179	9	0.590561		0.00697064430940551	0.00481602425904552	0.181708
				Weighted median	11	-0.622273	0.423041204472154	0.141304	-1.45143	0.206887	0.536723	0.234234	1.22984		Inverse variance weighted	9.54312594228462	10	0.481447
				Inverse variance weighted	11	-0.591021	0.394770748193669	0.134361	-1.36477	0.18273	0.553762	0.255439	1.20049
				Simple mode	11	2.06249618391635	2.48326819077491	0.425609	-2.80471	6.9297	7.86558	0.0605244	1022.19
				Weighted mode	11	-0.640531	0.401075286997187	0.141342	-1.42664	0.145576	0.527012	0.240115	1.15671
prot-a-529	ebi-a-GCST004618	White blood cell count (basophil) || id:ebi-a-GCST004618	Luteinizing hormone || id:prot-a-529	Wald ratio	1	0.0221937010202573	0.00971258317314801	0.0223101	0.00315704	0.0412304	1.02244	1.00316	1.04209		NA
GCST90012661	ebi-a-GCST004618	White blood cell count (basophil) || id:ebi-a-GCST004618	Follicle-Stimulating Hormone (FSH) || id: GCST90012661	MR Egger	8	0.00448980276675978	0.0312897786689901	0.8906	-0.0568382	0.0658178	1.0045	0.944747	1.06803		MR Egger	5.47193437323918	6	0.484855		0.00145753221776823	0.00590919253398205	0.813397
				Weighted median	8	0.00911977175529742	0.0165558824276056	0.581738	-0.0233298	0.0415693	1.00916	0.97694	1.04245		Inverse variance weighted	5.53277309008858	7	0.595234
				Inverse variance weighted	8	0.0115418862997955	0.0127126786185255	0.363929	-0.013375	0.0364587	1.01161	0.986714	1.03713
				Simple mode	8	0.00760688056600146	0.0263146961737044	0.780899	-0.0439699	0.0591837	1.00764	0.956983	1.06097
				Weighted mode	8	0.00760688056600146	0.0254562057632566	0.773752	-0.0422873	0.057501	1.00764	0.958594	1.05919
ieu-b-4870	ebi-a-GCST004618	White blood cell count (basophil) || id:ebi-a-GCST004618	Sex hormone binding globulin (SHBG) || id:ieu-b-4870	MR Egger	185	0.00445884557846792	0.0194520470094798	0.818952	-0.0336672	0.0425849	1.00447	0.966893	1.0435		MR Egger	361.418768340579	183	8.35462e-14		-0.000620109	0.000739458839029989	0.402789
				Weighted median	185	-0.00066048	0.0156794670017439	0.9664	-0.0313922	0.0300713	0.99934	0.969095	1.03053		Inverse variance weighted	362.807657651851	184	8.33708e-14
				Inverse variance weighted	185	-0.00868645	0.0115088129466204	0.45039	-0.0312437	0.0138708	0.991351	0.969239	1.01397
				Simple mode	185	0.00343551689888377	0.0388914833725384	0.929706	-0.0727918	0.0796628	1.00344	0.929794	1.08292
				Weighted mode	185	-0.00529177	0.0130681451296771	0.685994	-0.0309053	0.0203218	0.994722	0.969567	1.02053
				Inverse variance weighted (multiplicative random effects)	185	-0.00868645	0.0115088129466204	0.45039	-0.0312437	0.0138708	0.991351	0.969239	1.01397
prot-a-2892	ebi-a-GCST004618	White blood cell count (basophil) || id:ebi-a-GCST004618	Estrogen sulfotransferase || id:prot-a-2892	MR Egger	3	0.00455482595273037	0.0186849156992302	0.84778	-0.0320676	0.0411773	1.00457	0.968441	1.04204		MR Egger	0.162097595593178	1	0.687233		-0.00567332	0.0057305581854698	0.503195
				Weighted median	3	-0.0104992	0.00814057638831109	0.197143	-0.0264547	0.00545635	0.989556	0.973892	1.00547		Inverse variance weighted	1.14221992254927	2	0.564898
				Inverse variance weighted	3	-0.0122779	0.00774853422938289	0.11307	-0.027465	0.00290925	0.987797	0.972909	1.00291
				Simple mode	3	-0.00953645	0.0102322962321413	0.449728	-0.0295917	0.0105189	0.990509	0.970842	1.01057
				Weighted mode	3	-0.00982949	0.0101131104051236	0.433596	-0.0296512	0.00999221	0.990219	0.970784	1.01004
GCST90104596	ebi-a-GCST004618	White blood cell count (basophil) || id:ebi-a-GCST004618	Anti-Müllerian hormone (AMH) || id: GCST90104596	MR Egger	4	-0.00079896	0.0589099282501525	0.99041	-0.116262	0.114664	0.999201	0.890242	1.1215		MR Egger	3.21404118143695	2	0.200484		-0.00120373	0.00672684567512197	0.874468
				Weighted median	4	-0.026414	0.0246764794925276	0.284433	-0.0747799	0.0219519	0.973932	0.927948	1.02219		Inverse variance weighted	3.26549947854784	3	0.352473
				Inverse variance weighted	4	-0.0102134	0.0218125374681492	0.639615	-0.052966	0.0325391	0.989839	0.948412	1.03307
				Simple mode	4	-0.0348966	0.0357549937571493	0.401049	-0.104976	0.0351832	0.965705	0.900346	1.03581
				Weighted mode	4	-0.0345704	0.0353612630947951	0.400354	-0.103878	0.0347377	0.96602	0.901335	1.03535
GCST90012102	ebi-a-GCST004618	White blood cell count (basophil) || id:ebi-a-GCST004618	Bioavailable testosterone levels (BTL) || id: GCST90012102	MR Egger	138	-0.0108599	0.0297732005258124	0.715862	-0.0692154	0.0474956	0.989199	0.933126	1.04864		MR Egger	174.329374951972	136	0.0148008		0.000684293110263207	0.000810948507096846	0.400253
				Weighted median	138	-0.00296091	0.0239154103659208	0.901467	-0.0498351	0.0439133	0.997043	0.951386	1.04489		Inverse variance weighted	175.242077876503	137	0.0152269
				Inverse variance weighted	/
				Simple mode	138	-0.0296811	0.0557748475957588	0.595478	-0.139	0.0796376	0.970755	0.870228	1.08289
				Weighted mode	138	0.00565116273524513	0.0291368669895933	0.846501	-0.0514571	0.0627594	1.00567	0.949844	1.06477
				Inverse variance weighted(multiplicative random effects)	138	0.0106032845604185	0.0154583645073551	0.49276	-0.0196951	0.0409017	1.01066	0.980498	1.04175
GCST90012112	ebi-a-GCST004618	White blood cell count (basophil) || id:ebi-a-GCST004618	Total testosterone levels (TTL) || id: GCST90012112	MR Egger	201	-0.0188521	0.0229716283360478	0.412818	-0.0638764	0.0261723	0.981325	0.938121	1.02652		MR Egger	304.403902876519	199	2.16464e-06		0.000305543136408963	0.000738944589128311	0.679696
				Weighted median	201	-0.0106187	0.0171505772414924	0.535819	-0.0442339	0.0229964	0.989437	0.95673	1.02326		Inverse variance weighted	304.665431036283	200	2.57927e-06
				Inverse variance weighted	201	/
				Simple mode	201	0.0167180854246247	0.039541058931927	0.672893	-0.0607824	0.0942186	1.01686	0.941028	1.0988
				Weighted mode	201	-0.00606985	0.0266696042440951	0.820194	-0.0583423	0.0462026	0.993949	0.943327	1.04729
				Inverse variance weighted(multiplicative random effects)	201	-0.0106911	0.0117291707089595	0.362035	-0.0336803	0.0122981	0.989366	0.966881	1.01237

## Sheet: Table S9
Table S9 The results of leave-one-out analyses for BASO#.
Trait	SNP	Beta	Se	P
Estradiol levels || id:ebi-a-GCST90012105	rs10006452	0.307218501434927	0.144566258263086	0.0335778390976327
	rs10491431	0.25948331108711	0.141679173073538	0.0670281521630986
	rs112881196	0.26289187664793	0.149565930643309	0.0787987495711617
	rs113047993	0.243159848440799	0.141088336877622	0.0848057013743868
	rs117826558	0.230351174498931	0.140944415705526	0.102187362769277
	rs2547234	0.211809016019994	0.142025693716057	0.135871479923778
	rs3751591	0.231002391392434	0.142046909716501	0.10389857268253
	rs45446698	0.28214695224657	0.142849783971023	0.0482533507295508
	rs56196860	0.277909935091316	0.144499902633722	0.0544482285865698
	rs7173595	0.265913436444408	0.172921904527043	0.124105824032274
	rs727428	0.271123494046369	0.141952324991744	0.0561381538218139
Estrogen receptor || id:prot-a-991	rs1024336	0.00684573837131247	0.00874702731725936	0.433840901564204
	rs11134790	0.00864747769118212	0.00862997276634873	0.316329882856654
	rs111661676	0.00944106974863225	0.00849744062566711	0.266547418528757
	rs113347051	0.00691051207959029	0.00871278226343596	0.427692518873079
	rs114833529	0.00671462284487934	0.00867114938324272	0.438715776063801
	rs12118268	0.00343131305404345	0.00799354707067449	0.667733746326746
	rs12198798	0.00876099938643847	0.00868027424917603	0.312830858192565
	rs12602671	0.00653985132943873	0.0087027444039539	0.452369849427635
	rs13103186	0.0103364333160107	0.00818899134920186	0.206864158036438
	rs13158625	0.00551285828648303	0.00850132002682072	0.516680453881979
	rs34997578	0.0108426891927387	0.00811181166067523	0.18133545514018
	rs3846189	0.00768381393337598	0.00873357186979103	0.378966585051519
	rs41407147	0.00974819010085416	0.00832658682561628	0.241707075927006
	rs60745518	0.00623522939980485	0.00865564719500148	0.471300001520154
	rs71640036	0.00882005995287688	0.00865201780238155	0.308002520153667
	rs80139330	0.00401703651093346	0.00797662185535181	0.614541633939327
Luteinizing hormone(LH) || id:prot-a-529	NA
Sex hormone binding globulin (SHBG) || id:ieu-b-4870	rs10083762	-0.00803517	0.0114884959410151	0.484295781685157
	rs1014291	-0.00887505	0.011545059378272	0.442052800989635
	rs10153315	-0.00844075	0.0115439540089777	0.464667146719323
	rs10184004	-0.00886727	0.0115725786227572	0.443538727042023
	rs10238028	-0.00930562	0.0115098926771782	0.418809154476144
	rs1047891	-0.00829641	0.0115469378800921	0.472452616518645
	rs10504255	-0.00792746	0.0114779788011014	0.489775026666017
	rs1050541	-0.00672789	0.011882152656111	0.571245325395145
	rs10622246	-0.00741162	0.0113012445624134	0.511938055688267
	rs10753555	-0.00875952	0.0115517696840297	0.448281157437599
	rs10801178	-0.00856174	0.0115472656275112	0.458419529083976
	rs10841521	-0.00793357	0.0114539388099853	0.488529184293072
	rs10898075	-0.00856553	0.0115496863653244	0.458314744811445
	rs10922143	-0.00898611	0.0115491004710491	0.436522345750558
	rs11023881	-0.0089667	0.0115495464661487	0.437531570465154
	rs11064358	-0.00832336	0.0115331150740897	0.470483755304818
	rs11110390	-0.00863117	0.011555322438994	0.455098000305096
	rs11172134	-0.00778891	0.0115041099725892	0.498371176100057
	rs11188662	-0.00932786	0.0114989688532113	0.417255832486056
	rs112086410	-0.00961184	0.0114571755317011	0.401505124936777
	rs114165349	-0.00712326	0.011532855855936	0.53680660569991
	rs114949263	-0.00873477	0.0115513689796773	0.449548879306331
	rs11556924	-0.011661	0.0107836798964348	0.279538816065705
	rs11621792	-0.00737636	0.0115794281646686	0.524109968210679
	rs11637595	-0.00834535	0.0115300888580267	0.469195222807136
	rs11644601	-0.00792639	0.0115037442647124	0.490806086895933
	rs117233107	-0.00846645	0.0115586231668982	0.463876133246603
	rs1217569	-0.00916277	0.0115234921773621	0.426532900945276
	rs1223791	-0.008029	0.0115134736736374	0.485579213970219
	rs1229498	-0.00835483	0.0115378640802901	0.468990637540069
	rs12334548	-0.00832447	0.011537104304049	0.470577984759137
	rs1239945	-0.00858639	0.0115468498405047	0.457110433523117
	rs12444108	-0.00884959	0.0115460400559477	0.443401768284221
	rs12575636	-0.00927609	0.0115247565706836	0.420886723916053
	rs1260326	-0.00826016	0.0116644592223731	0.47885365747442
	rs12613243	-0.00859577	0.0115486047403941	0.456687287075001
	rs12805041	-0.00830459	0.0115563294435668	0.472376386565556
	rs1293953	-0.00862893	0.0115518982518278	0.455081339413727
	rs12943365	-0.00956547	0.0114788448914818	0.404668384331376
	rs13086465	-0.00778936	0.0115102750739674	0.498576853309563
	rs13108218	-0.00931569	0.0115964984322177	0.421790039372223
	rs13150068	-0.0113967	0.0112727578941913	0.312018761800707
	rs13179413	-0.00813296	0.0115199858619518	0.480196290140708
	rs13273326	-0.00850876	0.0115482234268955	0.46124270757606
	rs1330307	-0.00910325	0.0115246555074932	0.429590174584008
	rs13379043	-0.00896399	0.0115399402056869	0.437288957694122
	rs13423088	-0.00827375	0.0115534227547139	0.473911483868792
	rs13427019	-0.00896561	0.0115365715525489	0.437072181373861
	rs1350292	-0.00983363	0.0115184839033598	0.39325693802487
	rs139974673	-0.00801672	0.0115341959359587	0.487030785019307
	rs141881700	-0.00871082	0.0115620908811541	0.451212552235457
	rs144613238	-0.00884794	0.011547382437406	0.443540087026866
	rs144673482	-0.00843352	0.0115384201672277	0.464835460411686
	rs150539196	-0.00768281	0.011540544314404	0.505587966505617
	rs157935	-0.00843416	0.0115383410026661	0.464798611999031
	rs165722	-0.00781168	0.0114359686459049	0.494556536794307
	rs16864042	-0.00888988	0.0115434875770782	0.441227998501982
	rs1688606	-0.0094101	0.0116410059375369	0.418884597528745
	rs1730864	-0.0109001	0.0114598059140869	0.341524031768414
	rs174537	-0.00841098	0.0115575795255828	0.466769391585966
	rs17547712	-0.00931775	0.0114893016728356	0.417369554740628
	rs17580	-0.00937166	0.0114999715548315	0.415112988084178
	rs17884589	-0.00865906	0.0115642898497186	0.453992453186095
	rs1866975	-0.00872971	0.0115580590906093	0.450073854529578
	rs1871395	-0.00874301	0.0115871644895141	0.450523288385115
	rs1892501	-0.00853297	0.0115537906739356	0.46018477212908
	rs1989390	-0.00888732	0.0115435429474594	0.441361927775208
	rs201468966	-0.00867831	0.0115561954722134	0.45267323714891
	rs202200760	-0.006994	0.0115971481351592	0.546455947367168
	rs2068888	-0.00894266	0.0115528196861627	0.438890964412164
	rs2076947	-0.00863041	0.0115527887368644	0.455038876380244
	rs2123885	-0.00883315	0.0115470161683717	0.444288082497615
	rs2130382	-0.00828228	0.011532384195383	0.472648783915599
	rs2160348	-0.00874994	0.0116171028128005	0.451332916824824
	rs2223054	-0.00835345	0.0115444495504707	0.469317348253556
	rs2239222	-0.00801265	0.0114909301324455	0.485613962843444
	rs2254069	-0.00889286	0.0115502264400646	0.441341805324652
	rs2289746	-0.00880174	0.0115468350341845	0.445902085262533
	rs2498786	-0.00780067	0.0114855720232879	0.497029129137099
	rs255755	-0.00903767	0.0115434641106575	0.433670742345667
	rs2618567	-0.00908612	0.0115301996573922	0.430680407574161
	rs267733	-0.00779063	0.0114674931479871	0.496905843875207
	rs273492	-0.00931266	0.0115310520636156	0.419311646589862
	rs2791657	-0.00892335	0.0115471297339002	0.439654831737209
	rs28372209	-0.00877448	0.0115474039711431	0.447334789120711
	rs28539993	-0.00924173	0.0115432747058885	0.423354242202697
	rs28749241	-0.00912311	0.0115203910011517	0.428413251300647
	rs28925904	-0.00918019	0.0115243256491088	0.425688016678662
	rs28929474	-0.0102719	0.0114913266701062	0.371384574598912
	rs2925979	-0.00967354	0.0114791836054589	0.399394463505505
	rs2963431	-0.00909414	0.011533837134776	0.430418866012632
	rs2986670	-0.00860724	0.0115474349060277	0.456041151616746
	rs3001032	-0.00903632	0.0115386544641582	0.433547843249794
	rs3015966	-0.00886735	0.0115534210288706	0.442779128704264
	rs310670	-0.0079094	0.0114505729698095	0.489727037511725
	rs3130500	-0.00849739	0.011555014298482	0.462104884513025
	rs34210072	-0.00819153	0.0115206351675458	0.477064921975548
	rs34255979	-0.00969116	0.0115356474650973	0.400849482139488
	rs34525966	-0.00792383	0.0115230030433811	0.491671363846092
	rs35792308	-0.00869809	0.0115502087301381	0.451409102848693
	rs36179992	-0.00871054	0.0115516617649577	0.450818800735537
	rs36209093	-0.00825803	0.0115352744045523	0.474057038458271
	rs3747207	-0.00816933	0.0115536720696977	0.479519054756081
	rs3842763	-0.0086596	0.0115573505053217	0.453693468050842
	rs3960788	-0.00816663	0.0115096610611296	0.477985842018447
	rs3976	-0.00806697	0.0115315476394889	0.484204025278491
	rs40270	-0.00939929	0.0115534941691936	0.415905746492205
	rs4307773	-0.00963498	0.0115048571036025	0.402327905421278
	rs440837	-0.00855233	0.0115956395949433	0.460789978188142
	rs4518111	-0.00766243	0.0114910375007781	0.504888203434597
	rs469721	-0.00902765	0.0115419336886947	0.434119836850989
	rs4804416	-0.00906552	0.0115765432443991	0.433572080558612
	rs4820091	-0.00790766	0.011475041550914	0.49074869943409
	rs4837794	-0.00846755	0.0115553739031303	0.463692677927578
	rs4938637	-0.00850693	0.0115474286831144	0.461307973249544
	rs5009837	-0.008355	0.011552394542217	0.469540416314416
	rs55987409	-0.00872449	0.0115488661251602	0.449984272868281
	rs56298514	-0.00882025	0.0115466092667749	0.444937368589453
	rs56332871	-0.00902445	0.0116812252962122	0.439782648322895
	rs60321073	-0.00792744	0.0114770915963267	0.48974266277558
	rs6063803	-0.00832562	0.0115368056872637	0.470505143377191
	rs6073431	-0.00870622	0.0115731677944903	0.451884940800074
	rs6120663	-0.00839623	0.0115417973836577	0.466942390609295
	rs6129802	-0.00836194	0.011539871946686	0.468689679117621
	rs62033400	-0.00907711	0.0115449022853338	0.431724749706342
	rs62271373	-0.00774992	0.0114663251801528	0.499113243549676
	rs62565259	-0.00853052	0.0115457352221171	0.46000039749947
	rs62580785	-0.00850028	0.0115442898854347	0.461536727293029
	rs62618693	-0.00885156	0.0115466600579729	0.443325026452163
	rs651837	-0.00875798	0.0115514349784377	0.448347572840148
	rs6531735	-0.00808105	0.0114971004567497	0.482132000403304
	rs663640	-0.00887279	0.0115464690948431	0.442224517366078
	rs6736913	-0.00863962	0.0115508458863437	0.454481575633381
	rs673736	-0.00793687	0.0115444653259534	0.491765081446356
	rs67570751	-0.00949482	0.0114937471897707	0.408755343409069
	rs6758199	-0.00908459	0.0115427051805944	0.431257469063555
	rs67611724	-0.00931039	0.0114994399529672	0.418147848391063
	rs6792725	-0.00877347	0.0115700227893559	0.448275210395942
	rs6860245	-0.00790074	0.0114995226664934	0.492051480946072
	rs6865292	-0.00889852	0.0115410498659366	0.440687650271769
	rs687339	-0.00745647	0.0116262128341179	0.521295171040216
	rs6939861	-0.00908325	0.0115654710407079	0.432232713754429
	rs696825	-0.00810243	0.0115895917318742	0.484481439569695
	rs701812	-0.0090546	0.0115310093283371	0.432313139053845
	rs7194995	-0.00900045	0.0115495024543015	0.435806766168071
	rs7220103	-0.0085439	0.0115567396089406	0.459724517461594
	rs7223885	-0.00978483	0.011589616374561	0.398515430149067
	rs7224815	-0.00766147	0.0115412866612208	0.506798037641867
	rs724577	-0.00821999	0.0115198267218109	0.475504284783812
	rs72683923	-0.00968161	0.0114306481252378	0.397002430321708
	rs727428	-0.0112314	0.0131028095667823	0.391350109052331
	rs72844546	-0.00817972	0.0115266526511654	0.477930389136911
	rs7298698	-0.0089788	0.0116385673581068	0.440428509861774
	rs7304705	-0.00826481	0.0115597076943125	0.474629645372678
	rs7310409	-0.00893288	0.0115585379364741	0.439618302044761
	rs740158	-0.00789537	0.0114440649836324	0.490250996426304
	rs74444983	-0.0100006	0.0113253349959444	0.377218312911222
	rs75130744	-0.00955811	0.0115192540096296	0.406679914255192
	rs75479205	-0.00878437	0.0115517488493424	0.44699373594091
	rs75702986	-0.00785059	0.0114980504487201	0.494748431038952
	rs757869	-0.00790436	0.0115307465415202	0.493026599573384
	rs76610881	-0.00828927	0.0115566296943488	0.473205104142462
	rs7678138	-0.00895466	0.011538006671383	0.437689288138909
	rs77258375	-0.00789278	0.0115142579648316	0.493041790595581
	rs78081080	-0.00728708	0.0115597281416672	0.52844254881405
	rs7912580	-0.00891225	0.0115444280371215	0.440116678378655
	rs79240050	-0.00889657	0.0115475623894682	0.441045605463172
	rs79287178	-0.00863164	0.0115505183260989	0.454885527712101
	rs79391862	-0.00997826	0.0115172736873209	0.386285167702871
	rs7947951	-0.00874802	0.0115613675332093	0.449253741285201
	rs79717793	-0.00861243	0.0115694595299324	0.456627891757572
	rs80127816	-0.00879156	0.0115478672521641	0.44646939673055
	rs8025155	-0.00809546	0.0115549683509981	0.483550197180377
	rs806794	-0.00890903	0.0115500026371339	0.440503062397439
	rs8087306	-0.00923002	0.0115085188025653	0.422543662804475
	rs8104606	-0.00934272	0.0114830525326179	0.415868751403038
	rs8178824	-0.00901557	0.0115583160757238	0.435386527132931
	rs825453	-0.00917632	0.0115362367995213	0.426361018728245
	rs941408	-0.00863768	0.0115942175622686	0.456272482161647
	rs9766229	-0.00866545	0.0115494024545552	0.453077503535616
	rs9907478	-0.0103056	0.0116966084589052	0.378274555754849
	rs9911944	-0.00802582	0.0115806375666607	0.488285774811478
	rs9970073	-0.00885527	0.0115457571759748	0.443098456319839
	rs998584	-0.00849322	0.0115507361160007	0.462158787687669
	rs9987289	-0.00930332	0.0115289822330716	0.419694728706322
Estrogen sulfotransferase || id:prot-a-2892	rs429358	-0.0166821	0.0100791210696833	0.0979017227582937
	rs62295996	-0.0115812	0.0115903860293845	0.317695421656789
	rs704	-0.00978417	0.00815767476058373	0.23037922787011
Follicle-Stimulating Hormone (FSH)|| id: GCST90012661	rs117849391	0.0177016129032258	0.0334116532493731	0.596248135319185
	rs141007718	0.00263155059837892	0.035597910112494	0.941070619878596
	rs35106127	0.0518025912975349	0.0385878444060763	0.179447280431173
	rs73235404	-0.0322402	0.0375688066407737	0.390801947184385
	rs76686854	-0.0269656	0.0364682193592948	0.459646935201509
	rs78597177	0.0566434776991893	0.0341014759551723	0.0967079923919552
	rs78885491	0.000765576691573817	0.0348724856417083	0.982484966366194
	rs79104762	0.0181182948986723	0.0381106918238994	0.634493068497189
Estrogen || id:20003_1140884622	rs111542512	3.11495720784267	6.96856298540265	0.654874070053566
	rs117925202	-2.74449	3.29311709377375	0.404618004887517
	rs12109782	-0.608433	0.404277235365294	0.132326804789082
	rs142755337	-6.21868	5.28279430551343	0.239132486425756
	rs143977531	3.84345351043643	6.96383069356775	0.581005519109776
	rs181115922	-5.65268	6.98097880423915	0.418097513236336
	rs372268750	1.46524825305677	6.68967294277879	0.826625608553379
	rs6555375	3.63683844456866	6.65820365004928	0.58491529311048
	rs7606210	7.43021046244251	6.56832843638222	0.257963404948371
	rs78534769	-8.47452	7.12482646696518	0.234268289285636
	rs80120028	12.5176048565121	6.95590507726269	0.0719293168611019
Bioavailable testosterone levels (BTL) || id: GCST90012102	rs10048173	0.137333135139376	0.144577124288257	0.342165440148824
	rs10136290	-0.071066	0.218975835070822	0.74553051725107
	rs10504255	0.464259068727476	0.212709151209643	0.0290652537015998
	rs10743398	0.352092535978385	0.243255546093381	0.147779795375402
	rs10757893	-0.342846	0.262218761824373	0.191049844541562
	rs10962395	-0.391368	0.258125616060475	0.129471091051892
	rs11031005	-0.0467098	0.218047253555771	0.830376525671358
	rs11078597	0.516241158639272	0.232979247091743	0.0267035135774996
	rs111475133	-0.19633	0.178949121651632	0.272585654742224
	rs1119208	0.277851564514373	0.211381047058621	0.188692033803587
	rs112635299	-0.289277	0.119943721421034	0.0158752519007792
	rs113172275	0.185423838472619	0.142552511861455	0.193347263401219
	rs113347955	-0.281026	0.253404271067677	0.267428246045375
	rs114165349	0.274168462253997	0.133350018152797	0.0397819199204361
	rs11606014	0.169129371036733	0.259846656569523	0.515123010749022
	rs11621792	0.222269861389044	0.144502634871598	0.124006642188442
	rs11653686	-0.0888339	0.0956352746660496	0.35295037558552
	rs11683361	0.189066489564589	0.199610495093046	0.343548543143592
	rs117005276	-0.115518	0.237325603802672	0.62643510907671
	rs117327231	0.0954543817125448	0.121815159608685	0.433274746708173
	rs117387630	0.0965440030440287	0.0968447472212263	0.318815685609285
	rs11784903	0.3123639850983	0.260725904614363	0.230895588850416
	rs11879227	-0.00590713	0.224373342373422	0.978996320258619
	rs12078363	0.103717820911277	0.244406653765711	0.671299071156268
	rs12135478	-0.255816	0.247923070807717	0.302148735061845
	rs1214759	0.238914390001106	0.206828337573277	0.248035665584426
	rs12189146	-0.198289	0.250842156896439	0.429238808105606
	rs12543598	0.172152337509671	0.176203418099247	0.328564662489589
	rs12564492	0.272675623200115	0.250391576862433	0.276155301671795
	rs12645584	0.372023834129576	0.232564649190667	0.109674538400374
	rs12658172	-0.0863911	0.162301748275964	0.594527344999243
	rs12683780	0.0344864358901499	0.216334319510143	0.873343741300373
	rs12797706	0.250970738126813	0.212220477722055	0.236969952383696
	rs12999558	0.17129121371937	0.237034645236131	0.469899796353051
	rs13030651	-0.00666574	0.212846835008108	0.975016665410179
	rs13153019	-0.0900015	0.230177018073647	0.695790008030263
	rs140584594	0.0878902612534683	0.207476944747751	0.671846911864455
	rs1432679	0.135465146760338	0.262576301145173	0.605918846213931
	rs149619820	-0.245321	0.253103460951716	0.332420012570204
	rs1498707	-0.303244	0.24719077425078	0.21991277529954
	rs1640272	0.016531184236602	0.182758311549822	0.927926603584194
	rs168189	-0.00642315	0.194324366963793	0.973631728109414
	rs1688043	-0.291408	0.172463867927313	0.0910900279189248
	rs17245822	-0.471282	0.262278989667049	0.0723556292225243
	rs17287714	0.332792600272555	0.248117696594876	0.179833097557694
	rs17580	-0.35866	0.20343028927512	0.0778903440167513
	rs17677724	-0.164005	0.237814374117138	0.490423029226435
	rs17842959	-0.021662	0.273840539541759	0.936949421927874
	rs1934923	-0.166331	0.107180727044178	0.120692628861016
	rs1989147	0.182432742280648	0.189560192261965	0.335848678586349
	rs202200760	0.268574261181695	0.157072907153001	0.0872899039930311
	rs2152318	-0.0090946	0.127448599923887	0.943112084074662
	rs2266782	-0.119496	0.21874930324163	0.584880209254145
	rs232089	-0.117833	0.236810084954782	0.618777108857303
	rs2397112	-0.220805	0.219483691777382	0.314404903852864
	rs2587507	0.358776140815538	0.239820256028251	0.134648181122206
	rs2602533	-0.327654	0.246220339805489	0.183276609927527
	rs272607	0.374704786150246	0.176682799071433	0.0339405876045969
	rs2727099	0.686809830687613	0.242431043120783	0.00461117879984211
	rs28641793	0.146949917629637	0.191770100450212	0.443508707614969
	rs2954111	0.11401111097779	0.219149638233283	0.60289407299899
	rs34156023	0.347604343805006	0.263845132611355	0.18768583218247
	rs34544502	-0.155459	0.248073623548591	0.530878079623263
	rs34872892	-0.00269903	0.198037699811274	0.989126075641652
	rs34880700	0.419092084538167	0.238990996074006	0.0795008835178951
	rs34931109	0.113590208739845	0.144551399657759	0.431977699064615
	rs34931250	-0.234557	0.184663852924389	0.204019308896732
	rs351370	-0.280873	0.218528635556433	0.198691023740603
	rs35783704	-0.0607132	0.181679225698197	0.73824505074659
	rs36019311	0.0200194528243004	0.182078088699331	0.91244917248167
	rs369860870	-0.038688	0.0674015790731292	0.565973191300182
	rs3732218	-0.237632	0.252698269124724	0.347023973442657
	rs3766922	-0.242394	0.238925224054183	0.310335949059465
	rs377012939	-0.0516793	0.257455036719745	0.840908599282173
	rs3832126	-0.00158714	0.124345648828435	0.989816119886116
	rs3836123	0.222760626663805	0.165246277414258	0.1776415572465
	rs40270	-0.23091	0.219796193932233	0.293459795277829
	rs41301394	0.000461744301288404	0.212495277310832	0.998266228013308
	rs4149056	-0.00497184	0.113941445833519	0.965195308297919
	rs4368453	-0.0959001	0.225476472173088	0.670602116573661
	rs4506131	0.0716282829311448	0.126290816862325	0.570599116652224
	rs45446698	-0.0110732	0.0543701386173033	0.838616905331954
	rs4690098	-0.0871107	0.154962538016489	0.574020502755578
	rs4712976	-0.196037	0.211726569669778	0.354499212356015
	rs4869893	0.0768569512336682	0.250506880941019	0.758991232113973
	rs55781920	0.136258847876681	0.19199660351543	0.477893880277664
	rs56196860	-0.0155571	0.21170778906628	0.941421194261786
	rs56205943	0.275361044051916	0.195768339030045	0.159556189904228
	rs56332871	-0.0124168	0.132125037229397	0.92512682188107
	rs573833	-0.079523	0.237805536070793	0.738075068770915
	rs58072681	-0.0906634	0.112493820370025	0.420277
	rs590097	0.0931877670114445	0.108240808623274	0.389276558697482
	rs6008259	-0.463827	0.220321529186658	0.0352712948546622
	rs6020423	-0.0511578	0.163692344602835	0.754642233428326
	rs61237993	0.249768210681695	0.178576748963495	0.161914872218737
	rs6151124	0.197039054297285	0.208503637318134	0.344651243879998
	rs61856128	-0.0690006	0.112240751445087	0.538716443974103
	rs62025141	-0.326054	0.186004198474731	0.0796120675837103
	rs62144584	-0.138218	0.208187835458345	0.506748319850505
	rs62223042	0.0612165934080267	0.235840430943406	0.795197139087964
	rs62231822	-0.289205	0.207429869801498	0.163247798331361
	rs62263023	0.284082365702296	0.219722246919288	0.196040180601999
	rs629042	-0.2409	0.127153900854027	0.0581510731429702
	rs6486122	-0.0375363	0.226233002616594	0.868220985350089
	rs6603979	-0.193427	0.181906192971588	0.287631707431951
	rs6684361	-0.172299	0.0959884741680707	0.0726545628546366
	rs6788984	0.0625288387273588	0.250455190970925	0.802849689651857
	rs6792725	-0.016082	0.229899775028772	0.944231782241668
	rs687339	0.130543622193694	0.10537430884776	0.215398734394841
	rs6923071	-0.0368041	0.199195142773696	0.853414093335021
	rs6957987	0.139180042327646	0.21810237297024	0.523381971242715
	rs6995299	-0.0541899	0.231034941645633	0.814555699046703
	rs7078330	-0.157815	0.197141788516006	0.423413037856445
	rs7089122	0.278824132977632	0.188589369997948	0.139281443766614
	rs7139079	-0.000649777	0.161671140969981	0.996793206072605
	rs7183977	0.0151848976094294	0.129679100431947	0.906784018178815
	rs7248104	-0.0579077	0.22601568522518	0.7977880688758
	rs73136477	0.384877923735685	0.233287819577193	0.0989841303122353
	rs73161762	0.401546226831421	0.243720763459841	0.0994416076464624
	rs7515597	0.148192131038681	0.197758286757789	0.453640310222801
	rs7633673	-0.181534	0.19395379250218	0.349289944151746
	rs76895963	0.2049314774329	0.153232862504826	0.181096688141491
	rs7780066	0.32416777863614	0.190210864527003	0.0883334955869843
	rs78058190	-0.123952	0.223702891652943	0.57951658308009
	rs78357146	-0.112899	0.178579647282794	0.52725348526183
	rs79693490	0.0898589879664218	0.136454298592636	0.510198856334614
	rs8046391	-0.317826	0.229914254777443	0.166859359668677
	rs8089112	0.200407240062107	0.211759459735348	0.343949210489432
	rs8093038	0.101490465684494	0.22556236593265	0.6527507161859
	rs8112559	-0.368489	0.245159201195339	0.132823427483051
	rs850294	-0.148073	0.166379850044358	0.373483074465031
	rs9379084	-0.239459	0.247763184212281	0.333802207369153
	rs9388769	0.867705988911456	0.227487145706391	0.000136565185896554
	rs9399469	0.0839910542550345	0.183562950884225	0.647268624017489
	rs9527	-0.0871676	0.177361111714066	0.623094242996529
	rs9636441	0.108726287262873	0.23069239703386	0.63742354271029
	rs9892862	0.0326960951730419	0.0398693647540984	0.412170123599862
	rs9987289	-0.23127	0.179247810743694	0.196972318955378
Total testosterone levels (TTL) || id: GCST90012112	rs10108398	0.627631899395576	0.218493036951757	0.00407175256572553
	rs10147094	-0.00161015	0.165748237315719	0.992249147655591
	rs10168169	0.00814368760798618	0.137800561528124	0.95287434049835
	rs10240258	0.12006008135239	0.0589651826697018	0.0417384880157604
	rs1032388	-0.122455	0.0778031998734617	0.115508328740225
	rs10799713	-0.160166	0.157454039572832	0.30904724446924
	rs10817260	0.201808510143201	0.107104196432311	0.0595344139562529
	rs10821415	-0.253634	0.24264538667032	0.295890834975579
	rs10822145	0.0915883170465308	0.127307760694678	0.4718794301338
	rs10851395	0.0252573556691742	0.123681597665125	0.838187270444723
	rs10910476	0.272794043427404	0.210232218455162	0.194430191527708
	rs11024458	-0.231266	0.208968017939217	0.268420561042943
	rs11031005	-0.0329253	0.153699418772364	0.830376525671358
	rs1111102	-0.0876961	0.224704669739743	0.696335060840127
	rs11125180	0.129749160175717	0.186953191332275	0.487669980723021
	rs11128516	-0.215618	0.251714350029373	0.39166767633263
	rs111882448	-0.508105	0.223885970149254	0.0232390590194027
	rs11191421	-0.0637094	0.109120341061168	0.559324628938247
	rs11191801	-0.100825	0.164353059177533	0.539566482581096
	rs1119208	0.159165386584741	0.121088200926911	0.188692033803587
	rs11202925	0.287026079963235	0.221490119485294	0.195014553226182
	rs112635299	-0.47672	0.197663971248877	0.0158752519007792
	rs112694713	0.0596774555449599	0.146035040481666	0.682795344453865
	rs114834079	0.266504308940349	0.219366636329929	0.224411567585647
	rs11638521	0.00468592583791153	0.0574141764093392	0.93495193331191
	rs117007168	-0.0121888	0.202153985644843	0.951920956434528
	rs11702562	-0.614502	0.190960160620696	0.00129107047212149
	rs1171617	0.143683340413074	0.0794111569061915	0.0703951526958855
	rs11717301	-0.130379	0.235387305654628	0.579653029899785
	rs117327231	0.0535690356268195	0.0683627142923155	0.433274746708173
	rs11774829	-0.0402402	0.10640374832664	0.705293528445339
	rs11782259	0.206960812338396	0.199342866052519	0.299169833793315
	rs117913411	-0.116776	0.20392478839982	0.566885167562062
	rs11810204	0.245261536400777	0.235579666465742	0.29783003459251
	rs11992310	0.227257250020954	0.218144434665996	0.297516365410935
	rs12078363	0.0576363669279649	0.135817658453573	0.671299071156268
	rs12147008	0.47807417257204	0.228562007772931	0.0364688771074086
	rs1214761	0.139350015748234	0.120201448837523	0.246332307789716
	rs1242518	-0.278197	0.197293069142357	0.158518472614026
	rs12436785	-0.0475703	0.118147990361189	0.687217933099526
	rs12461581	0.344454527437911	0.186823439830606	0.0652205110726002
	rs12564492	0.214589774749137	0.197052715777815	0.276155301671795
	rs1260326	-0.0488683	0.0972714617169373	0.615392592325695
	rs12658172	-0.0506692	0.0951914874685432	0.594527344999243
	rs12683780	0.0200350876057241	0.125680631576903	0.873343741300373
	rs12708515	-0.00841782	0.17138986762497	0.960827634517785
	rs12925980	-0.298584	0.179704061235435	0.0966065068037751
	rs13006172	-0.283628	0.193724195317924	0.143172295263995
	rs13022175	0.0156039279010607	0.132387949541233	0.906174492807133
	rs13080318	-0.142042	0.188031635841855	0.44999981631207
	rs13153019	-0.0657696	0.168204387135023	0.695790008030263
	rs13229619	0.00474620606768706	0.0970137841091119	0.96098065364342
	rs13269725	-0.197721	0.216590082870443	0.361304707095183
	rs1362234	0.248803194377366	0.159018727978415	0.117673051292954
	rs1416685	0.159938485610027	0.191277066599508	0.403064152068145
	rs143698605	-0.246585	0.17278240272058	0.153538969677559
	rs147732642	0.0115993682246938	0.187327097705195	0.950626224352192
	rs151174000	0.000515527624630881	0.164498311227746	0.997499482785136
	rs1606119	-0.176819	0.143844908319111	0.218985090953517
	rs1660322	0.0635170434804988	0.16220580855198	0.695366321896633
	rs167096	-0.0697771	0.232234478775628	0.763826630112309
	rs17043570	0.17806385332079	0.188751864783055	0.345488955562964
	rs17045384	0.0407741739488947	0.14087554132348	0.772249265916706
	rs1713426	0.382217505103255	0.239486668920865	0.110491793850619
	rs1716975	0.255774601609988	0.234859188235236	0.276129579157317
	rs17201704	-0.0105886	0.117174549141238	0.927996153178102
	rs17245822	-0.231312	0.128729964745701	0.0723556292225242
	rs17764067	0.477815258876595	0.205584255368364	0.0201157330004048
	rs1784639	-0.0627951	0.191510611735331	0.742992101311091
	rs17882028	0.571133008062059	0.211284609333436	0.00686867042936354
	rs1812621	-0.0883566	0.184785387071155	0.632537906068533
	rs182972739	-0.86852	0.236232178602351	0.000236405393715711
	rs184265581	0.096513807227823	0.117650126207282	0.412018905523387
	rs1861953	-0.214641	0.20975881878175	0.30617729938461
	rs1870940	0.166080775062521	0.156413760510407	0.2883246198378
	rs1872930	0.143491178334908	0.0839462028146886	0.0873911283581796
	rs1939769	0.0959789412544042	0.0841731790209387	0.254179817297544
	rs2002155	-0.0588475	0.181792360280031	0.746159623579393
	rs2011425	-0.209023	0.195740417806338	0.28558471383634
	rs2113944	-0.0475255	0.156741903682886	0.761730902118318
	rs2126583	0.0100206525716483	0.224342125664386	0.964372869631059
	rs2186945	-0.245476	0.192076944096184	0.20124692562701
	rs2238691	0.0123960333729749	0.203822714168707	0.951504375529268
	rs2250477	-0.00479765	0.0742889234586089	0.948507665750314
	rs2342307	-0.00823421	0.123030793345806	0.946638980037942
	rs2344744	-0.236082	0.198355770795571	0.233969587031501
	rs2464895	-0.228052	0.193195690448281	0.237833777237347
	rs2608652	-0.163936	0.22674022559799	0.46967211520406
	rs2801885	-0.172572	0.151994268793581	0.256214147776536
	rs2824138	0.0330071104468874	0.174864223590044	0.850282090747707
	rs28421540	0.119091085773516	0.126550272091215	0.346675380973343
	rs28612846	0.105886509333368	0.257127532470869	0.680482054600633
	rs2903386	-0.0279682	0.154951849887963	0.856763345073172
	rs2941541	-0.116273	0.185407274124093	0.530580013118046
	rs3136354	-0.0883508	0.148956853993373	0.553093916583761
	rs34163044	0.723451115579814	0.21653499952121	0.000834665567864439
	rs34269793	0.0703352672494256	0.121884777465278	0.563896499283405
	rs34632394	0.617925008839057	0.214625493638875	0.00398831003571586
	rs34931250	-0.171994	0.13540899528979	0.204019308896732
	rs34952159	-0.133103	0.16433817720719	0.417979479356512
	rs35169377	0.316033169832796	0.201787485433999	0.117309213939663
	rs35188655	-0.0174692	0.0359202478130833	0.626730725404071
	rs35427	0.118751388580316	0.217346437633742	0.584812211108076
	rs35629860	-0.263887	0.194543686784403	0.174959354204714
	rs36032941	-0.0349503	0.0617760494895751	0.571558653403774
	rs36088520	-0.0909409	0.205734377316662	0.658466935611668
	rs371162363	0.0389752495193215	0.157925457855842	0.805066703097406
	rs371862	0.0853514043387461	0.114992602334374	0.457945650277532
	rs3765300	-0.312426	0.215966357772154	0.147996815991162
	rs3776299	0.137432177469443	0.206268969800663	0.505234351798066
	rs3814132	-0.442495	0.206693508096512	0.0322879782668758
	rs4067	-0.238734	0.20487709361332	0.243915983262386
	rs4149056	-0.00730922	0.167508073847642	0.965195308297919
	rs4245930	0.0328022923987642	0.14272855199956	0.818229374831035
	rs4294422	0.0208652843858689	0.187760725749022	0.911515645972766
	rs4346239	-0.129654	0.221718701778032	0.558703638257299
	rs437115	-0.269367	0.127991331087166	0.0353285002325448
	rs440150	-0.137075	0.236468172324574	0.562133263888267
	rs4453027	0.0370410377671212	0.159560230713133	0.816425744875629
	rs4464040	-0.190488	0.11059311959735	0.0849939190508068
	rs4586943	-0.187521	0.212291528591141	0.377065551884568
	rs4624677	0.102915758896151	0.190835667600373	0.589686797776705
	rs4632729	-0.135095	0.126911530094271	0.287111851332828
	rs4736359	0.0667108018644869	0.0948826589204891	0.482001284571428
	rs4793788	0.181188410863723	0.198384753206459	0.361075199363101
	rs4804181	-0.0802555	0.11793885885039	0.496198154088147
	rs4820829	0.0519594456084027	0.204007143576861	0.798959260763386
	rs4832211	-0.23232	0.175355774060281	0.185220432502827
	rs4943729	-0.317256	0.22668373464692	0.161647445179473
	rs4961485	-0.133983	0.18014527411995	0.457027707431468
	rs505237	0.0809338546136486	0.229338546136486	0.724162490002311
	rs56196860	-0.0128553	0.174940512091385	0.941421194261786
	rs57108174	-0.00568914	0.158508064667838	0.971368648814865
	rs57193974	-0.134714	0.217985661217821	0.536578054773418
	rs57615517	0.147283459050466	0.219462413301885	0.502150344151613
	rs58072681	-0.0512078	0.0635378527312401	0.420277
	rs58723250	0.0402801029530675	0.125146628400925	0.747556280526683
	rs590097	0.0522117689367508	0.0606457721931609	0.389276558697482
	rs59397130	0.0232809857023307	0.198718017199936	0.906736522653427
	rs59741822	0.437391396642962	0.198955284984307	0.0279177157883984
	rs6008259	-0.285282	0.13551101754054	0.0352712948546622
	rs6020423	-0.0321271	0.102798669094105	0.754642233428326
	rs6100174	0.0638680174682763	0.176334014615713	0.71720326869346
	rs61237993	0.183786442026864	0.13140177139096	0.161914872218737
	rs61773392	0.199362759325764	0.190061904617504	0.294207610710738
	rs62059839	-0.0764323	0.123452556137748	0.535835394525799
	rs62223042	0.0560940235805929	0.216105437400278	0.795197139087964
	rs62231822	-0.170715	0.122443692956917	0.163247798331361
	rs62394296	0.184635975285555	0.199478209852777	0.354656644892874
	rs62436817	-0.0540203	0.146920374611148	0.713108942200977
	rs62471923	0.0179692112467122	0.173206397245217	0.917372110503374
	rs62621812	0.0563594207675654	0.224997565305985	0.802209190991114
	rs6490696	-0.298442	0.187736469569219	0.111905335930771
	rs6684361	-0.0898276	0.0500433922447903	0.0726545628546365
	rs6741102	-0.263523	0.153197523760554	0.0854050780033488
	rs6997799	0.333673659990321	0.176265717997266	0.0583558657845698
	rs7082506	0.11620625377205	0.173321008120889	0.50255926332549
	rs7111278	0.204432984133259	0.203124831539415	0.314203892372307
	rs72660136	0.025078241892685	0.158900397615958	0.874595756479375
	rs72693130	0.145387508295848	0.237377325642908	0.540224005110424
	rs72731535	0.0979856494754418	0.180622066097476	0.587481052320394
	rs72961013	-0.127088	0.153502923938198	0.407716025996968
	rs7342537	0.110301947170941	0.132564819926455	0.405374809675014
	rs7519368	-0.307409	0.117761777793738	0.00904278209888494
	rs75217853	0.103066084228751	0.170370804204295	0.545211181121313
	rs75287599	-0.364909	0.151469296826615	0.0159905878211527
	rs7530117	0.00103738212716217	0.210056421611051	0.996059592884703
	rs7575635	-0.239845	0.116978702066454	0.0403323424889885
	rs75954926	-0.0974104	0.2383941385301	0.682825275568461
	rs7618363	-0.0106336	0.129272935111993	0.934442078793102
	rs76299412	-0.331037	0.141301389680668	0.0191411359887428
	rs7633673	-0.130349	0.139266388872586	0.349289944151746
	rs76505784	-0.229687	0.156387873018466	0.141914201423371
	rs7705845	0.0251196480644798	0.22300096369257	0.910313057792255
	rs77389	0.701575843271503	0.224249753483786	0.00175673046969955
	rs77822621	0.193558345510144	0.17974327600331	0.28154281216037
	rs78417158	-0.559976	0.197301849825704	0.00453734550799923
	rs784420	-0.0143231	0.0990004741340646	0.884965807320965
	rs7918084	0.10391660957953	0.135412045694396	0.442837558336172
	rs7920953	-0.462138	0.184232658898155	0.0121262560358388
	rs7944040	0.0565711408614231	0.13219270987935	0.668691540243215
	rs7977247	0.414197213595206	0.19387548663663	0.032646141913055
	rs80147006	0.0334823001410726	0.158786337156181	0.832993504724182
	rs8044588	0.0297985435528314	0.217621112860597	0.891087271308844
	rs8060222	0.0681374153783975	0.192300293018086	0.72309294141124
	rs8093038	0.0504593923056304	0.112145902920226	0.6527507161859
	rs8111359	0.0107141196132786	0.0995892883730968	0.914326441309689
	rs8126001	-0.0463261	0.178315485892144	0.795019330676272
	rs850293	-0.0713913	0.117922615099266	0.54490773058142
	rs873779	0.13274721522769	0.220600303627063	0.547337596931252
	rs9272779	0.400665750399212	0.140576215709485	0.00436962214666997
	rs9399469	0.0624784536984532	0.136547033839429	0.647268624017489
	rs9457466	-0.309672	0.21332792169596	0.146605928264214
	rs9506725	-0.119666	0.0692854345562741	0.0841404297060538
	rs9599996	0.194110592096957	0.206480471933066	0.347170490545073
	rs961566	-0.347266	0.2357856835176	0.140804212252747
	rs9638084	0.124224295078152	0.17225012605205	0.47079538540032
	rs9687846	-0.0547624	0.165370215122697	0.740530935428326
	rs9850919	0.181694972555883	0.177033947180017	0.304736802154142
	rs9853922	-0.320456	0.201353032457576	0.11149388408032
	rs9872340	-0.293578	0.20475508691551	0.151628470352297
Anti-Müllerian hormone (AMH) || id: GCST90104596	rs10417628	-0.0364442	0.0377238828055638	0.334005138741977
	rs11683493	-0.038499	0.0455608917197452	0.398110503407715
	rs13009019	-0.0152851	0.0412466446644664	0.710950977909836
	rs16991615	0.0577510585305106	0.0440413449564135	0.189759166807381

## Sheet: Table S10
Table S10 . Genetic instruments of basophil traits and their associations with lung functions
				For HBC traits			For FVC							For HBC traits			For FEV1/FVC
basophil Traits	SNP	A1	A2	Beta	SE	P	Beta	SE	P		SNP	A1	A2	Beta	SE	P	Beta	SE	P
BASO#	rs10090444	G	C	0.0201786	0.0035136	0.000920005	9.30208e-09	0.0040147	0.74		rs10090444	G	C	0.0201786	0.00403964	9.30208e-09	-0.00904554	0.0035136	0.0179999
BASO#	rs10165200	A	G	-0.0218601	0.00361406	0.0629999	1.461e-09	0.0021916	0.0420001		rs10165200	A	G	-0.0218601	0.00220249	1.461e-09	0.00709632	0.00361406	0.00129999
BASO#	rs10216709	G	A	-0.0205671	0.00357336	0.015	8.62899e-09	0.00216076	0.97		rs10216709	G	A	-0.0205671	0.00217418	8.62899e-09	0.00847666	0.00357336	0.000309999
BASO#	rs10806425	A	C	-0.0195149	0.00354397	0.95	3.65999e-08	0.00214054	1		rs10806425	A	C	-0.0195149	0.0021476	3.65999e-08	0.0165846	0.00354397	4.10015e-15
BASO#	rs10864368	C	T	0.0211128	0.00348871	0.0269998	1.43301e-09	0.0020983	0.000920005		rs10864368	C	T	0.0211128	0.00210893	1.43301e-09	0.00226211	0.00348871	0.27
BASO#	rs10893844	C	G	-0.0233274	0.00349445	0.22	2.4632e-11	0.0021216	0.21		rs10893844	C	G	-0.0233274	0.00213476	2.4632e-11	-0.00688223	0.00349445	0.00129999
BASO#	rs10919615	T	C	-0.0231605	0.0040655	0.28	1.22e-08	0.00244543	0.36		rs10919615	T	C	-0.0231605	0.00245782	1.22e-08	-0.00145178	0.0040655	0.450001
BASO#	rs11065979	T	C	0.0250959	0.00352409	0.94	1.07004e-12	0.00214165	3.59998e-05		rs11065979	T	C	0.0250959	0.00215704	1.07004e-12	-0.00797546	0.00352409	0.000109999
BASO#	rs11556924	T	C	0.0243069	0.0035838	0.58	1.18195e-11	0.00219458	0.85		rs11556924	T	C	0.0243069	0.00220966	1.18195e-11	0.00976161	0.0035838	7.39997e-06
BASO#	rs11579220	T	G	-0.0270716	0.00351998	0.87	1.46184e-14	0.00215495	0.0290001		rs11579220	T	G	-0.0270716	0.00216587	1.46184e-14	0.00693035	0.00351998	0.000779992
BASO#	rs1186222	T	C	-0.0259351	0.00356514	0.85	3.47376e-13	0.00211784	0.0179999		rs1186222	T	C	-0.0259351	0.00213239	3.47376e-13	-0.000606874	0.00356514	0.83
BASO#	rs12075	A	G	0.0346934	0.00353254	0.012	9.13482e-23	0.00215029	0.0629999		rs12075	A	G	0.0346934	0.00216118	9.13482e-23	0.000782844	0.00353254	0.98
BASO#	rs12447180	C	T	0.0324672	0.00374756	0.36	4.57299e-18	0.00225907	0.0230001		rs12447180	C	T	0.0324672	0.00227377	4.57299e-18	0.00580223	0.00374756	0.0129999
BASO#	rs12762973	G	C	0.0382073	0.00410358	0.24	1.26911e-20	0.00257311	0.24		rs12762973	G	C	0.0382073	0.00258622	1.26911e-20	0.00608258	0.00410358	0.00969996
BASO#	rs1292061	G	A	0.0214696	0.0035021	0.00369999	8.75992e-10	0.00212271	0.0269998		rs1292061	G	A	0.0214696	0.00213598	8.75992e-10	-0.0060552	0.0035021	0.0025
BASO#	rs13089722	A	G	-0.117999	0.00565299	1	9.30037e-97	0.00340924	0.39		rs13089722	A	G	-0.117999	0.00342988	9.30037e-97	-0.000137049	0.00565299	0.97
BASO#	rs149467613	A	G	0.0905766	0.00841295	0.97	4.96364e-27	0.00509349	0.87		rs149467613	A	G	0.0905766	0.00512508	4.96364e-27	0.00928455	0.00841295	0.0690001
BASO#	rs1537061	C	T	-0.0462797	0.00586802	0.92	3.10099e-15	0.0035386	0.92		rs1537061	C	T	-0.0462797	0.00355653	3.10099e-15	0.00527487	0.00586802	0.13
BASO#	rs1691799	G	C	-0.0272243	0.00352621	0.0290001	1.15798e-14	0.00213529	0.0012		rs1691799	G	C	-0.0272243	0.00215064	1.15798e-14	0.00273187	0.00352621	0.12
BASO#	rs16989483	C	T	-0.0225529	0.00388689	0.780001	6.54199e-09	0.00236648	0.00369999		rs16989483	C	T	-0.0225529	0.00238332	6.54199e-09	0.0061854	0.00388689	0.012
BASO#	rs17758695	T	C	-0.156239	0.0103344	0.24	1.22405e-51	0.00630857	0.22		rs17758695	T	C	-0.156239	0.00635451	1.22405e-51	0.0119557	0.0103344	0.12
BASO#	rs2074585	A	G	-0.0288119	0.00349148	0.87	1.55704e-16	0.00212984	0.95		rs2074585	A	G	-0.0288119	0.00213891	1.55704e-16	0.00147824	0.00349148	0.54
BASO#	rs2285627	C	T	-0.0226155	0.00373753	0.75	1.43999e-09	0.00223315	0.83		rs2285627	C	T	-0.0226155	0.00224559	1.43999e-09	-0.00160902	0.00373753	0.56
BASO#	rs2336068	C	A	0.0244429	0.00404239	0.21	1.47901e-09	0.00239974	0.33		rs2336068	C	A	0.0244429	0.0024131	1.47901e-09	-0.00207202	0.00404239	0.39
BASO#	rs2388211	G	A	-0.0300839	0.00483691	0.0012	4.98196e-10	0.00292131	0.75		rs2388211	G	A	-0.0300839	0.00293942	4.98196e-10	0.00444626	0.00483691	0.16
BASO#	rs2951865	C	A	0.0239002	0.00352677	3.59998e-05	1.22914e-11	0.00211568	0.94		rs2951865	C	A	0.0239002	0.00212882	1.22914e-11	-0.00441933	0.00352677	0.05
BASO#	rs2959356	G	A	0.0208972	0.00382756	0.48	4.77002e-08	0.00232156	0.24		rs2959356	G	A	0.0208972	0.00233846	4.77002e-08	-0.00453127	0.00382756	0.0860003
BASO#	rs3131643	A	G	-0.048531	0.00476207	0.0230001	2.1722e-24	0.00562193	0.58		rs3131643	A	G	-0.048531	0.00564046	2.1722e-24	-0.00201988	0.00476207	0.56
BASO#	rs3181077	T	C	-0.0351378	0.00387713	0.33	1.27087e-19	0.00234158	0.94		rs3181077	T	C	-0.0351378	0.00235575	1.27087e-19	-0.00098876	0.00387713	0.760001
BASO#	rs445	T	C	-0.0686331	0.00592306	0.83	4.7709e-31	0.00358146	0.87		rs445	T	C	-0.0686331	0.00360607	4.7709e-31	0.010885	0.00592306	0.00379997
BASO#	rs56390363	A	G	-0.0456127	0.0044433	0.81	1.00809e-24	0.00267639	0.0470002		rs56390363	A	G	-0.0456127	0.00268633	1.00809e-24	0.00406952	0.0044433	0.15
BASO#	rs62160676	C	T	-0.0240908	0.00385455	0.0420001	4.10601e-10	0.00231312	0.28		rs62160676	C	T	-0.0240908	0.0023246	4.10601e-10	-0.00371591	0.00385455	0.1
BASO#	rs62384625	T	C	0.022834	0.00363342	0.39	3.29003e-10	0.00216758	0.97		rs62384625	T	C	0.022834	0.0021736	3.29003e-10	-0.00604744	0.00363342	0.00420001
BASO#	rs6701752	A	G	0.0765944	0.00566593	0.0470002	1.21787e-41	0.003524	0.780001		rs6701752	A	G	0.0765944	0.00354185	1.21787e-41	-0.000241343	0.00566593	0.719999
BASO#	rs71356805	C	G	0.103371	0.0106778	0.97	3.63413e-22	0.00582573	0.81		rs71356805	C	G	0.103371	0.00585817	3.63413e-22	-0.000615661	0.0106778	0.94
BASO#	rs734095	G	C	-0.0410548	0.00553758	0.016	1.22687e-13	0.00335626	0.015		rs734095	G	C	-0.0410548	0.00337707	1.22687e-13	-0.0017447	0.00553758	0.4
BASO#	rs849867	G	A	0.0312708	0.00350881	0.47	5.00841e-19	0.00211405	0.016		rs849867	G	A	0.0312708	0.00212101	5.00841e-19	0.00118288	0.00350881	0.52
BASO#	rs9320282	G	A	0.0342297	0.00350261	0.0179999	1.47605e-22	0.00211466	0.47		rs9320282	G	A	0.0342297	0.00212163	1.47605e-22	-0.00473673	0.00350261	0.02
BASO#	rs9644063	C	T	-0.0314553	0.00456653	0.94	5.64937e-12	0.00278501	0.012		rs9644063	C	T	-0.0314553	0.0028023	5.64937e-12	0.00263253	0.00456653	0.35
BASO#	rs9743723	T	C	0.0514303	0.00392763	0.74	3.53997e-39	0.00242711	0.48		rs9743723	T	C	0.0514303	0.00244259	3.53997e-39	0.00174333	0.00392763	0.67
BASO%	rs10165200	A	G	-0.0238453	0.00358664	2.96415e-11	0.0042408	0.0021916	0.0420001		rs10165200	A	G	-0.0238453	0.00358664	2.96415e-11	0.00709632	0.00220249	0.00129999
BASO%	rs10765271	G	C	-0.0221996	0.00350426	2.37301e-10	0.000888599	0.00212725	0.64		rs10765271	G	C	-0.0221996	0.00350426	2.37301e-10	0.00416683	0.00214044	0.0759994
BASO%	rs10893844	C	G	-0.0224127	0.00346814	1.03001e-10	-0.00272673	0.0021216	0.21		rs10893844	C	G	-0.0224127	0.00346814	1.03001e-10	-0.00688223	0.00213476	0.00129999
BASO%	rs10919615	T	C	-0.0230804	0.00403393	1.05499e-08	0.00220972	0.00244543	0.36		rs10919615	T	C	-0.0230804	0.00403393	1.05499e-08	-0.00145178	0.00245782	0.450001
BASO%	rs111536497	A	G	-0.0379827	0.00613915	6.13395e-10	0.00133713	0.00382265	0.51		rs111536497	A	G	-0.0379827	0.00613915	6.13395e-10	-0.0048236	0.00383326	0.22
BASO%	rs11579220	T	G	-0.0277108	0.00349296	2.13304e-15	0.00515285	0.00215495	0.0290001		rs11579220	T	G	-0.0277108	0.00349296	2.13304e-15	0.00693035	0.00216587	0.000779992
BASO%	rs1186222	T	C	-0.0251404	0.00353754	1.18796e-12	0.00511665	0.00211784	0.0179999		rs1186222	T	C	-0.0251404	0.00353754	1.18796e-12	-0.000606874	0.00213239	0.83
BASO%	rs12075	A	G	0.0282695	0.00350594	7.42506e-16	0.00456482	0.00215029	0.0629999		rs12075	A	G	0.0282695	0.00350594	7.42506e-16	0.000782844	0.00216118	0.98
BASO%	rs12447180	C	T	0.0276799	0.00371941	9.91517e-14	0.00490664	0.00225907	0.0230001		rs12447180	C	T	0.0276799	0.00371941	9.91517e-14	0.00580223	0.00227377	0.0129999
BASO%	rs12762973	G	C	0.0354991	0.00407206	2.83923e-18	0.00285958	0.00257311	0.24		rs12762973	G	C	0.0354991	0.00407206	2.83923e-18	0.00608258	0.00258622	0.00969996
BASO%	rs12770943	C	A	0.0200147	0.00356054	1.89601e-08	0.00113296	0.00216594	0.58		rs12770943	C	A	0.0200147	0.00356054	1.89601e-08	-0.000201215	0.00217698	0.92
BASO%	rs13089722	A	G	-0.139275	0.00561073	5.05825e-136	-0.00440373	0.00340924	0.39		rs13089722	A	G	-0.139275	0.00561073	5.05825e-136	-0.000137049	0.00342988	0.97
BASO%	rs1537061	C	T	-0.0479343	0.00582324	1.84799e-16	-0.000460845	0.0035386	0.92		rs1537061	C	T	-0.0479343	0.00582324	1.84799e-16	0.00527487	0.00355653	0.13
BASO%	rs17758695	T	C	-0.147176	0.0102546	1.0311e-46	0.00819455	0.00630857	0.22		rs17758695	T	C	-0.147176	0.0102546	1.0311e-46	0.0119557	0.00635451	0.12
BASO%	rs2009069	T	C	0.0197813	0.00357805	3.22998e-08	-0.00703553	0.00214735	0.0012		rs2009069	T	C	0.0197813	0.00357805	3.22998e-08	-0.000793656	0.00216237	0.69
BASO%	rs2074585	A	G	-0.0321217	0.00346493	1.85183e-20	-0.000424288	0.00212984	0.95		rs2074585	A	G	-0.0321217	0.00346493	1.85183e-20	0.00147824	0.00213891	0.54
BASO%	rs2285627	C	T	-0.0212127	0.00370903	1.06999e-08	-0.000848738	0.00223315	0.83		rs2285627	C	T	-0.0212127	0.00370903	1.06999e-08	-0.00160902	0.00224559	0.56
BASO%	rs2978891	A	T	0.0209581	0.00349319	1.97702e-09	-0.000954311	0.00212443	0.55		rs2978891	A	T	0.0209581	0.00349319	1.97702e-09	-0.000728817	0.00213763	0.88
BASO%	rs3181077	T	C	-0.0353476	0.0038466	3.95367e-20	0.000175895	0.00234158	0.94		rs3181077	T	C	-0.0353476	0.0038466	3.95367e-20	-0.00098876	0.00235575	0.760001
BASO%	rs34502618	G	A	0.0307415	0.00468013	5.08159e-11	-0.0100329	0.00285237	0.00021		rs34502618	G	A	0.0307415	0.00468013	5.08159e-11	-0.00105055	0.00286682	0.73
BASO%	rs357618	G	A	-0.020808	0.00356133	5.13405e-09	0.00149997	0.00217501	0.46		rs357618	G	A	-0.020808	0.00356133	5.13405e-09	0.00292824	0.00218104	0.16
BASO%	rs4239538	A	G	-0.0225924	0.00375144	1.71902e-09	-0.00595347	0.00234029	0.0109999		rs4239538	A	G	-0.0225924	0.00375144	1.71902e-09	0.00227774	0.00235333	0.53
BASO%	rs6679677	A	C	0.0312375	0.00572164	4.77397e-08	0.00967288	0.00348569	0.00669993		rs6679677	A	C	0.0312375	0.00572164	4.77397e-08	-0.0108489	0.00350335	0.000700003
BASO%	rs6701752	A	G	0.108039	0.00562438	3.111e-82	0.00115442	0.003524	0.780001		rs6701752	A	G	0.108039	0.00562438	3.111e-82	-0.000241343	0.00354185	0.719999
BASO%	rs71356805	C	G	0.0928862	0.0105982	1.87888e-18	-0.000677034	0.00582573	0.81		rs71356805	C	G	0.0928862	0.0105982	1.87888e-18	-0.000615661	0.00585817	0.94
BASO%	rs724744	G	T	0.0275897	0.00349428	2.88802e-15	0.00473149	0.00211405	0.016		rs724744	G	T	0.0275897	0.00349428	2.88802e-15	0.00118288	0.00212101	0.52
BASO%	rs734095	G	C	-0.0386921	0.0054951	1.9059e-12	0.00797286	0.00335626	0.015		rs734095	G	C	-0.0386921	0.0054951	1.9059e-12	-0.0017447	0.00337707	0.4
BASO%	rs74472890	C	T	0.0834979	0.00798704	1.40185e-25	-0.000146365	0.00509349	0.87		rs74472890	C	T	0.0834979	0.00798704	1.40185e-25	0.00928455	0.00512508	0.0690001
BASO%	rs9320282	G	A	0.0242369	0.00347543	3.08532e-12	0.00166763	0.00211466	0.47		rs9320282	G	A	0.0242369	0.00347543	3.08532e-12	-0.00473673	0.00212163	0.02

[truncated: 7 more sheets: Table S11, Table S12, Table S13, Table S14, Table S15, Table S16, Table S17]
